# Supplementary material for: miR-140-5p in Small Extracellular Vesicles From Human Papilla Cells Stimulates Hair Growth by Promoting Proliferation of Outer Root Sheath and Hair Matrix Cells
Source: Front Cell Dev Biol. 2020 Dec 14;8:593638. doi: 10.3389/fcell.2020.593638 (PMC7793747; doi:10.3389/fcell.2020.593638)
Supplement: Supplementary file 1 [file Table_1.XLS]

## Sheet: Processed data file
Table S2. miRNA expression profiling data (RPKM)
Name	P3_EXO1	P3_EXO2	P3_EXO3	P8_EXO1	P8_EXO2	P8_EXO3
hsa-let-7a-2-3p	19.6029	41.8157	11.8933	26.2095	22.5995	25.4473
hsa-let-7a-3p	54.5565	52.243	68.0363	51.9907	90.1893	38.4244
hsa-let-7a-5p	485.325	555.784	453.555	454.582	442.543	511.815
hsa-let-7b-3p	53.9692	70.4735	88.3978	68.6055	72.0831	54.4538
hsa-let-7b-5p	740.083	939.618	605.103	363.493	299.154	384.542
hsa-let-7c-3p	22.4404	20.6685	26.033	15.1257	7.51572	26.8171
hsa-let-7c-5p	249.13	190.165	218.239	386.027	339.153	438.715
hsa-let-7d-3p	88.1989	170.717	147.079	159.994	174.924	374.343
hsa-let-7d-5p	136.733	137.977	129.607	106.133	153.363	142.706
hsa-let-7e-3p	19.5619	28.8408	39.5484	24.0667	12.6051	33.1745
hsa-let-7e-5p	151.466	167.257	112.329	86.9612	79.0519	111.463
hsa-let-7f-1-3p	31.0481	23.4453	47.1673	18.4982	33.6779	14.3299
hsa-let-7f-2-3p	19.4881	11.4732	9.51905	26.5636	44.6886	15.7554
hsa-let-7f-5p	638.011	648.976	605.273	228.505	333.234	206.418
hsa-let-7g-5p	888.368	881.367	565.377	693.401	762.489	627.328
hsa-let-7i-5p	910.219	696.152	1421.79	1450.76	915.64	782.285
hsa-miR-100-5p	2269.67	2760.39	2893.08	2701.06	2964.91	2321.66
hsa-miR-101-3p	70.4812	99.1477	96.6753	39.8178	21.2007	20.0436
hsa-miR-103a-2-5p	19.4809	42.3819	24.6093	21.6053	39.453	39.3555
hsa-miR-103a-3p	122.443	133.155	239.983	96.8233	102.844	118.112
hsa-miR-106a-5p	16.5418	27.5311	15.8762	31.9094	35.1956	18.8628
hsa-miR-106b-3p	127.417	113.898	102.029	141.791	215.322	192.175
hsa-miR-106b-5p	49.3922	92.9162	78.9096	76.235	66.9515	66.5427
hsa-miR-107	49.2832	59.407	75.3058	39.4928	51.9787	24.15
hsa-miR-10a-3p	31.3134	19.0877	33.6308	22.0227	27.4969	19.242
hsa-miR-10a-5p	325.101	318.563	331.414	370.338	184.788	232.991
hsa-miR-10b-3p	57.5675	94.331	48.4667	45.61	51.0882	37.0804
hsa-miR-10b-5p	947.411	1059.32	801.339	307.598	371.031	334.31
hsa-miR-1180-3p	43.5096	54.5773	45.4336	68.0404	64.7564	80.0816
hsa-miR-1197	22.3807	28.4458	36.897	16.4646	29.6842	19.3689
hsa-miR-122-3p	22.1957	42.444	15.6494	21.4731	27.7913	15.2043
hsa-miR-122-5p	4766.02	2592.21	5067.06	3118.97	2592.72	3792.35
hsa-miR-1228-3p	19.4435	22.8435	31.399	21.9826	39.472	28.7929
hsa-miR-1245b-3p	16.5284	22.122	28.1963	28.1497	16.4701	16.874
hsa-miR-1246	11302.3	10405.8	10990.4	12211.4	12068.8	14514.4
hsa-miR-1247-5p	19.4371	35.2442	25.3716	14.329	18.9189	18.1292
hsa-miR-1249-3p	32.2589	29.2208	71.105	9.97741	5.8868	5.09327
hsa-miR-1250-5p	19.4308	12.2872	29.6719	18.9673	19.6824	21.1816
hsa-miR-125a-3p	45.3423	78.1852	66.4086	50.4856	68.1105	80.332
hsa-miR-125a-5p	135.999	179.193	113.185	166.399	209.482	127.668
hsa-miR-125b-1-3p	51.1957	42.4237	35.4422	37.9637	23.1121	69.2677
hsa-miR-125b-2-3p	62.958	76.9416	100.418	64.3151	88.7805	32.068
hsa-miR-125b-5p	115.393	97.7409	195.385	89.4197	70.3948	78.387
hsa-miR-1260b	16.5022	9.9637	9.26824	29.5063	29.966	36.6377
hsa-miR-1262	28.0601	31.4952	28.5772	10.3057	10.4842	19.0459
hsa-miR-126-3p	393.379	313.829	259.62	518.961	405.346	354.529
hsa-miR-126-5p	41.4717	66.8833	31.7209	80.772	133.027	56.6546
hsa-miR-1270	16.4562	23.3501	34.5635	17.1879	15.0898	21.1956
hsa-miR-1271-5p	29.4584	36.8424	38.5829	21.7136	40.5502	14.2812
hsa-miR-1273c	16.4193	11.8091	18.6251	24.6186	31.3221	24.6189
hsa-miR-1273d	22.1839	36.3757	32.3323	22.4531	55.484	39.8812
hsa-miR-1273e	16.0889	14.382	35.603	30.909	39.7903	31.8416
hsa-miR-1273f	16.0715	17.8213	34.3187	10.0393	25.4064	8.31112
hsa-miR-1273h-5p	23.7087	48.9729	25.3494	22.5246	22.7646	37.0036
hsa-miR-127-3p	186.36	165.911	287.95	162.656	154.843	160.113
hsa-miR-127-5p	36.8215	34.1091	18.4823	41.0682	55.3339	81.7254
hsa-miR-128-1-5p	16.0695	18.0871	39.6749	27.9226	48.2752	14.7571
hsa-miR-128-3p	73.4188	50.8053	67.6658	60.8716	47.527	122.977
hsa-miR-1285-3p	16.0552	19.328	32.9897	27.612	20.5991	45.388
hsa-miR-1285-5p	21.9927	18.7315	42.8125	29.2809	34.2561	19.7901
hsa-miR-1287-5p	16.0406	10.5237	21.4665	29.3918	22.33	38.8005
hsa-miR-1290	429.182	551.801	491.411	609.866	457.021	768.078
hsa-miR-129-1-3p	19.3847	17.451	33.1355	31.8451	18.2374	43.352
hsa-miR-129-2-3p	21.9791	32.0471	17.8684	14.334	18.7816	10.4931
hsa-miR-1292-5p	21.8692	35.4	44.1938	22.4213	40.3042	47.4319
hsa-miR-129-5p	29.3934	32.8301	41.6255	14.3082	24.1652	19.5149
hsa-miR-1296-5p	30.4507	36.3583	27.1407	17.9344	43.7865	12.2222
hsa-miR-1299	19.3565	11.3485	26.6169	16.5736	25.8859	11.2041
hsa-miR-1301-3p	15.9712	21.7133	17.3799	17.3586	20.2807	23.1909
hsa-miR-1303	25.86	31.0697	24.393	13.3181	7.20174	17.7316
hsa-miR-1304-5p	23.7066	11.9443	20.819	14.1591	14.2572	17.6418
hsa-miR-1306-3p	15.939	28.4206	16.7631	15.8939	26.0878	14.4851
hsa-miR-1306-5p	19.2806	21.5783	34.0163	20.7713	28.974	24.4297
hsa-miR-1307-3p	67.3548	72.8218	55.9905	70.755	114.958	76.6202
hsa-miR-1307-5p	27.9625	46.5126	36.2221	9.90768	6.30598	11.7807
hsa-miR-130a-3p	34.1018	88.7155	19.8579	18.3572	31.5309	11.4177
hsa-miR-130b-3p	41.1556	53.6478	65.4028	42.0837	37.4618	82.5687
hsa-miR-130b-5p	30.9523	44.4978	42.2106	24.3905	31.3358	29.0211
hsa-miR-1323	15.915	20.0044	16.2123	14.8224	19.8455	14.4427
hsa-miR-132-3p	43.2616	30.2088	56.8375	37.8858	41.6566	37.1652
hsa-miR-132-5p	19.2564	26.8508	16.0088	14.2447	14.988	24.4758
hsa-miR-133a-3p	39.9275	29.5313	22.3452	85.6438	118.841	120.189
hsa-miR-1343-3p	19.2303	13.7498	39.9489	33.357	46.4257	28.66
hsa-miR-134-5p	64.9204	26.8339	52.5377	80.4035	90.2988	57.7987
hsa-miR-135b-5p	21.7614	37.0026	27.1423	18.343	10.5016	10.5542
hsa-miR-136-3p	65.9068	162.146	49.8257	38.3874	82.3854	55.7852
hsa-miR-136-5p	15.9043	18.612	19.936	23.4997	29.7718	28.342
hsa-miR-137	15.9015	14.0212	24.0872	17.1036	16.2037	23.4913
hsa-miR-138-1-3p	31.2924	27.0235	33.578	35.739	21.7844	34.5691
hsa-miR-138-5p	33.9582	39.162	30.8207	14.0397	17.8575	12.7374
hsa-miR-139-3p	15.895	13.5588	32.3913	15.8386	29.3699	14.3697
hsa-miR-139-5p	146.633	158.046	108.066	98.0713	118.669	107.155
hsa-miR-1-3p	32.3055	36.9343	51.2097	35.8184	19.0969	18.8691
hsa-miR-140-3p	130.169	199.513	124.37	215.517	179.533	261.652
hsa-miR-140-5p	6722.92	6084.56	5588.07	2053.78	2267.26	3720.3
hsa-miR-141-3p	19.2103	12.0659	17.8568	17.0944	20.6723	20.9309
hsa-miR-142-3p	835.84	635.047	742.83	379.738	366.625	283.897
hsa-miR-142-5p	105.318	119.637	124.136	109.807	130.23	119.852
hsa-miR-143-3p	452.767	447.965	380.399	645.254	559.834	643.887
hsa-miR-143-5p	101.115	149.069	59.3793	266.559	253.818	241.97
hsa-miR-144-3p	21.6798	24.2393	19.7478	31.2938	25.2531	44.4302
hsa-miR-144-5p	66.8654	119.508	75.4036	57.0657	51.0824	75.1659
hsa-miR-145-3p	161.385	188.396	162.812	220.649	192.693	237.788
hsa-miR-145-5p	1309.27	1267.1	924.46	435.912	592.393	444.181
hsa-miR-1468-5p	23.6405	56.7172	40.1277	10.0017	11.5841	7.20804
hsa-miR-146a-5p	616.166	774.741	902.981	815.848	869.774	982.732
hsa-miR-146b-5p	114.219	73.7533	92.2574	154.107	182.136	233.94
hsa-miR-147b	29.0407	21.6511	16.2891	10.8675	7.21828	16.2832
hsa-miR-148a-3p	958.045	1265	1139.83	931.046	1330.77	914.621
hsa-miR-148a-5p	15.3463	8.82338	19.3058	10.2361	15.4382	12.8669
hsa-miR-148b-3p	289.916	186.139	301.826	356.22	355.561	410.494
hsa-miR-148b-5p	24.6053	46.9213	40.1029	21.8282	21.7709	33.4198
hsa-miR-149-5p	49.2021	41.9462	71.0418	47.0285	52.6456	59.2037
hsa-miR-150-5p	60.8879	43.3033	113.858	65.2886	39.7504	83.2782
hsa-miR-151a-3p	386.606	524.174	706.925	384.866	376.35	424.5
hsa-miR-151a-5p	27.1578	55.02	13.9157	25.7987	25.9652	16.0926
hsa-miR-151b	15.1706	23.1336	32.4614	16.0857	17.1599	17.6284
hsa-miR-152-3p	296.017	190.333	291.63	447.211	389.856	498.521
hsa-miR-152-5p	15.0947	32.6061	17.1972	22.4111	22.6547	25.1805
hsa-miR-154-3p	15.0643	9.00566	9.30804	17.9915	21.8732	17.9935
hsa-miR-154-5p	63.6882	57.7235	65.8448	39.5839	55.3503	24.5986
hsa-miR-155-5p	118.897	199.478	119.738	86.5846	81.324	63.927
hsa-miR-15a-5p	121.712	164.855	92.6811	248.02	267.718	266.206
hsa-miR-15b-3p	69.7707	50.3258	79.4872	46.9233	75.4149	43.7879
hsa-miR-15b-5p	249.273	187.127	278.662	355.139	565.185	531.824
hsa-miR-16-1-3p	18.945	11.6534	9.36194	15.9447	17.2049	29.5208
hsa-miR-16-2-3p	44.6164	68.4783	87.1399	65.2174	67.5942	46.2011
hsa-miR-16-5p	155.418	89.2539	151.112	87.3433	80.6755	141.872
hsa-miR-17-5p	94.4978	52.0856	123.314	144.429	271.41	177.786
hsa-miR-181a-2-3p	29.0255	26.1537	14.6552	16.8394	8.20865	22.919
hsa-miR-181a-3p	35.1595	77.2611	52.0041	11.4466	16.0921	11.4049
hsa-miR-181a-5p	320.07	350.251	330.919	626.424	550.774	519.585
hsa-miR-181b-5p	179.355	208.05	240.027	154.337	198.039	144.794
hsa-miR-181c-3p	21.6213	19.3906	15.5263	13.9886	8.16437	14.1289
hsa-miR-181d-5p	46.907	88.4008	56.1121	40.8747	38.8902	37.545
hsa-miR-182-3p	15.0423	8.43952	7.99383	29.7626	29.355	24.6335
hsa-miR-182-5p	165.961	132.087	91.7524	83.2708	121.539	98.2585
hsa-miR-183-5p	102.172	141.634	76.0079	142.368	173.346	195.614
hsa-miR-184	25.8537	21.1043	61.225	27.049	43.7471	26.4275
hsa-miR-185-3p	18.9216	28.6865	33.5032	18.4816	31.887	33.5851
hsa-miR-185-5p	160.658	111.457	108.761	127.964	170.911	104.26
hsa-miR-186-5p	279.387	462.817	380.073	344.862	331.252	300.897
hsa-miR-187-3p	18.9146	28.4983	35.6076	29.8365	52.3299	45.1794
hsa-miR-18a-3p	33.5449	51.6437	55.7587	16.4797	10.6124	35.7063
hsa-miR-18a-5p	18.902	42.7162	39.6821	18.796	19.4674	30.5806
hsa-miR-1913	15.0108	35.8341	9.57453	20.6753	39.547	21.4795
hsa-miR-191-5p	423.28	430.573	359.611	349.057	335.362	462.807
hsa-miR-192-5p	119.238	111.372	127.951	218.189	271.937	163.142
hsa-miR-193a-3p	18.8988	18.7263	16.6247	13.8162	18.5177	25.5014
hsa-miR-193a-5p	156.695	99.944	155.125	150.738	139.481	197.246
hsa-miR-193b-3p	185.944	249.445	220.345	154.767	164.522	147.342
hsa-miR-193b-5p	72.7311	89.7261	71.9718	80.3861	100.33	77.5299
hsa-miR-194-5p	60.5802	71.739	96.302	38.0768	49.8147	43.0775
hsa-miR-195-3p	15.0029	21.2788	8.76949	13.9877	18.4047	10.9256
hsa-miR-195-5p	24.5993	19.285	16.3296	18.0488	28.9322	19.6393
hsa-miR-196a-3p	15.0024	10.0647	13.089	14.7341	10.045	10.1138
hsa-miR-196a-5p	27.1445	45.0183	23.0363	24.4923	24.939	11.1113
hsa-miR-196b-5p	27.0424	23.9544	28.1711	10.6462	14.5613	13.4599
hsa-miR-197-3p	59.3798	103.387	107.572	64.0925	69.0079	89.673
hsa-miR-199a-3p	556.592	571.255	716.973	208.691	270.441	292.96
hsa-miR-199a-5p	231.567	176.584	260.039	87.7395	123.752	83.7144
hsa-miR-199b-3p	529.478	509.352	517.805	490.827	342.913	472.434
hsa-miR-199b-5p	256.256	303.772	266.671	507.783	444.482	804.913
hsa-miR-19a-3p	18.8795	8.73781	26.6728	16.6841	22.3065	24.8766
hsa-miR-19b-3p	38.5293	25.8618	75.3705	50.0414	55.9452	57.9173
hsa-miR-200a-3p	50.9019	84.8158	88.3609	40.4494	32.8325	74.8849
hsa-miR-200a-5p	21.5959	9.88765	41.0093	26.9838	28.4097	27.6573
hsa-miR-200b-3p	71.8549	146.754	78.9577	58.6149	37.0355	93.6306
hsa-miR-200c-3p	104.384	111.884	154.879	98.2336	132.311	117.903
hsa-miR-203a-3p	203.255	145.562	232.721	131.366	102.373	130.208
hsa-miR-204-3p	57.053	39.2387	56.9694	83.1222	139.62	45.6897
hsa-miR-204-5p	14.997	22.5836	14.9729	15.5491	10.1668	34.6493
hsa-miR-205-3p	21.5886	22.9985	29.0684	18.1262	34.064	11.8176
hsa-miR-205-5p	311.523	340.134	435.162	436.385	444.934	271.308
hsa-miR-206	28.9484	56.2529	59.0282	22.2049	44.4573	22.0345
hsa-miR-20a-3p	14.9137	25.0677	17.6735	28.2333	22.2509	25.4086
hsa-miR-20a-5p	101.698	80.6978	113.468	173.211	103.444	190.035
hsa-miR-210-3p	30.8783	18.4329	20.4427	14.757	10.8794	12.5158
hsa-miR-2110	43.1855	46.9474	77.2562	65.5368	106.199	80.3948
hsa-miR-21-3p	42.6049	29.9024	72.339	47.4392	23.7105	52.1453
hsa-miR-214-3p	308.988	292.351	198.106	587.567	522.775	820.044
hsa-miR-214-5p	32.2205	39.2884	60.7063	17.3445	10.1144	34.5641
hsa-miR-215-5p	86.6928	90.324	95.2536	99.1051	147.79	192.281
hsa-miR-21-5p	6453.31	8353.91	8694.18	7135.46	6860.84	7045.18
hsa-miR-216a-3p	14.8786	8.49639	9.88009	17.9434	20.7972	23.2164
hsa-miR-218-5p	58.08	98.8788	48.2623	51.7396	42.5934	41.7539
hsa-miR-219a-1-3p	14.8309	17.5901	29.4637	18.4337	40.3743	31.3836
hsa-miR-221-3p	694.451	726.071	814.831	660.737	743.835	684.002
hsa-miR-221-5p	87.1867	116.78	113.25	211.29	233.053	266.205
hsa-miR-222-3p	377.51	557.812	446.41	419.425	350.224	365.078
hsa-miR-222-5p	27.0401	42.8317	60.2697	30.045	20.4731	47.585
hsa-miR-223-3p	69.8492	35.4242	64.1707	62.1903	107.334	100.109
hsa-miR-223-5p	28.8688	27.2924	37.5201	24.0731	20.5422	38.2653
hsa-miR-22-3p	326.426	485.747	423.68	424.89	503.636	527.959
hsa-miR-224-3p	18.8574	36.1391	20.9014	15.5712	11.6025	15.2143
hsa-miR-224-5p	265.218	225.678	316.799	326.204	351.26	183.955
hsa-miR-22-5p	119.182	90.1801	133.817	240.313	266.646	298.569
hsa-miR-2355-3p	21.3585	29.9456	32.2427	26.5809	33.8734	48.4991
hsa-miR-23a-3p	1308.48	1065.2	1814.23	552.163	653.526	582.115
hsa-miR-23a-5p	35.1107	61.2656	43.0949	14.2746	15.6716	12.8472
hsa-miR-23b-3p	336.214	399.505	301.022	123.323	156.989	178.844
hsa-miR-23b-5p	28.6843	44.3184	47.7884	29.0767	19.2116	37.5209
hsa-miR-23c	21.3414	41.5329	30.0893	10.3865	6.59271	16.373
hsa-miR-24-1-5p	18.7966	15.6307	25.2913	20.7386	33.1645	17.5181
hsa-miR-24-2-5p	62.7992	105.222	146.39	42.3737	28.0034	65.7961
hsa-miR-24-3p	2309.93	2936.94	2841.77	1267.11	985.163	1556.31
hsa-miR-25-3p	390.935	355.558	633.437	342.24	297.062	364.626
hsa-miR-25-5p	21.3416	21.0058	33.7367	33.1142	40.4141	42.4689
hsa-miR-2682-5p	18.7173	18.7891	40.0991	10.0819	8.05954	14.0995
hsa-miR-26a-2-3p	21.2856	18.5041	19.932	28.7534	45.1046	15.3924
hsa-miR-26a-5p	442.801	527.585	674.207	618.345	649.491	743.095
hsa-miR-26b-5p	237.35	264.77	278.324	140.627	185.322	194.074
hsa-miR-27a-5p	55.1221	50.7636	33.1189	39.3222	44.2578	59.3388
hsa-miR-27b-3p	629.717	890.142	907.24	271.647	304.593	537.101
hsa-miR-27b-5p	30.8708	39.7654	48.4534	13.2492	13.644	23.2427
hsa-miR-28-3p	258.658	225.41	246.107	499.579	506.893	648.31
hsa-miR-28-5p	36.0015	20.1252	32.5642	18.7487	30.8329	27.7182
hsa-miR-296-3p	31.831	60.4918	28.1597	34.9033	29.3536	31.9293
hsa-miR-296-5p	23.4788	17.4814	36.4104	15.1578	26.9594	13.8891
hsa-miR-299-3p	24.5812	38.0131	55.6855	13.787	12.027	21.1478
hsa-miR-299-5p	42.6016	58.3857	30.8503	47.028	55.0969	85.5699
hsa-miR-29a-3p	383.914	318.815	503.654	530.9	544.27	484.17
hsa-miR-29a-5p	30.2545	47.3676	19.0911	18.8362	17.5641	12.7172
hsa-miR-29b-1-5p	40.9873	67.526	22.9207	61.3531	61.6502	76.36
hsa-miR-29b-2-5p	14.7415	18.3049	11.5927	18.6204	18.2993	27.9979
hsa-miR-29b-3p	35.8874	41.4758	79.7331	21.5435	41.1311	36.0169
hsa-miR-29c-3p	27.9418	19.7144	41.9161	21.629	13.6638	22.0687
hsa-miR-29c-5p	26.9816	23.5107	32.6197	11.4806	23.2849	15.0123
hsa-miR-301a-5p	14.724	26.1863	28.3603	11.4117	15.6235	20.0831
hsa-miR-30a-3p	120.018	210.17	99.8826	96.7326	86.0608	90.4915
hsa-miR-30a-5p	363.624	393.116	392.781	546.92	591.834	494.119
hsa-miR-30b-3p	23.429	38.4023	14.0212	23.2514	40.1436	28.9673
hsa-miR-30b-5p	108.138	138.106	134.05	127.192	130.584	117.972
hsa-miR-30c-1-3p	23.3544	21.6132	27.8009	30.025	32.2983	46.4768
hsa-miR-30c-2-3p	27.6715	47.9277	51.341	22.2596	49.3805	30.5414
hsa-miR-30c-5p	167.205	105.456	91.4669	99.6637	97.5006	105.397
hsa-miR-30d-3p	24.5299	21.1391	41.298	22.1548	12.6326	19.0976
hsa-miR-30d-5p	351.13	555.56	361.388	564.203	569.438	714.479
hsa-miR-30e-3p	80.5811	102.896	74.612	263.61	306.518	494.966
hsa-miR-30e-5p	74.9827	49.8542	71.6843	62.0288	58.6673	73.9405
hsa-miR-3117-3p	14.6404	7.76377	12.5489	16.0148	16.7859	11.4805
hsa-miR-3124-5p	18.7133	23.3392	21.2417	17.8491	15.76	21.414
hsa-miR-3129-5p	18.6999	42.5028	19.576	32.5176	46.6061	45.1513
hsa-miR-3133	21.2847	27.9162	33.1325	17.3619	20.8279	23.1566
hsa-miR-31-3p	26.978	15.1445	44.3815	27.0862	36.8418	64.9882
hsa-miR-3140-5p	18.6653	26.0493	25.7202	9.7557	20.54	14.318
hsa-miR-3143	18.622	30.4576	20.2592	17.7461	30.3782	20.8642
hsa-miR-3148	18.5737	14.4061	9.91915	19.8648	43.2287	38.878
hsa-miR-3158-3p	14.6297	13.4864	27.7117	9.97959	8.98043	15.748
hsa-miR-31-5p	40.9165	59.6345	68.3145	89.2742	122.933	229.859
hsa-miR-3173-5p	18.5723	36.4958	17.4229	23.9628	51.5847	22.7919
hsa-miR-3184-5p	18.5309	27.4317	22.4177	33.1381	36.8654	40.8373
hsa-miR-3192-5p	21.22	19.0195	21.6812	28.3931	61.3403	45.8156
hsa-miR-3193	14.5824	21.0827	28.5874	30.1689	36.4864	43.7883
hsa-miR-3199	18.5079	10.5502	29.125	14.3303	11.1017	12.6984
hsa-miR-320b	199.65	130.112	122.415	261.113	265.274	402.152
hsa-miR-320c	81.1535	119.745	132.29	163.414	201.828	244.474
hsa-miR-320d	59.9058	100.564	40.7119	74.7919	63.6264	148.605
hsa-miR-320e	21.0274	46.1029	11.471	18.7883	40.621	21.7075
hsa-miR-323a-3p	63.0971	90.6013	71.3897	41.0381	38.8451	96.2223
hsa-miR-323b-3p	24.5077	48.2558	34.5237	18.1721	15.3473	21.7696
hsa-miR-324-3p	18.4846	29.557	26.3685	16.2874	25.0275	24.2719
hsa-miR-324-5p	21.0095	35.6211	16.963	29.3022	15.5229	30.8564
hsa-miR-32-5p	14.3463	23.3883	17.3653	18.6858	21.9301	22.3149
hsa-miR-326	14.3249	10.8806	25.741	16.8172	29.3793	26.6738
hsa-miR-328-3p	77.7399	133.136	117.183	164.201	229.632	113.569
hsa-miR-329-3p	28.552	17.0487	43.7547	15.859	11.9254	27.7047
hsa-miR-330-3p	35.8412	53.4567	57.9748	18.429	31.9828	9.07806
hsa-miR-330-5p	13.8307	21.2587	6.38694	36.2183	71.4066	35.3897
hsa-miR-331-3p	23.35	34.745	42.1138	29.3512	10.4372	24.3369
hsa-miR-331-5p	40.9069	40.6629	42.3368	45.4508	57.8147	93.8639
hsa-miR-335-3p	26.9768	32.5053	48.7026	20.681	34.4443	14.9969
hsa-miR-335-5p	68.3728	37.8792	117.569	82.664	156.729	46.2473
hsa-miR-337-3p	45.0071	58.7394	47.0903	92.2017	155.805	60.4843
hsa-miR-337-5p	25.8462	37.4407	22.4165	37.4101	69.083	21.963
hsa-miR-339-3p	31.6865	86.8274	28.4373	20.6123	31.7107	42.1728
hsa-miR-339-5p	86.4798	69.982	158.084	200.728	148.007	252.977
hsa-miR-340-3p	13.7814	15.9743	13.0787	16.123	9.79467	22.4198
hsa-miR-340-5p	62.9834	77.0006	53.4	65.3811	90.0102	134.273
hsa-miR-342-3p	101.542	69.9287	119.055	207.659	277.574	239.419
hsa-miR-342-5p	13.7718	10.6104	17.5853	9.87724	20.9961	11.2363
hsa-miR-345-5p	26.9546	14.1257	46.4759	15.5144	20.0535	13.2693
hsa-miR-34a-5p	37.4729	23.1618	54.5411	86.4055	35.3175	135.393
hsa-miR-34b-3p	23.2812	29.8448	26.5906	15.0304	21.6112	11.588
hsa-miR-34c-3p	23.1429	34.2113	13.5907	9.80293	23.5765	13.1291
hsa-miR-34c-5p	33.049	41.7108	65.8494	32.8239	57.9845	68.7158
hsa-miR-3591-5p	30.2471	28.1079	13.3665	11.4185	12.773	5.87167
hsa-miR-3605-3p	18.455	24.1464	12.0885	34.4504	30.7496	33.5301
hsa-miR-3605-5p	20.9598	14.2447	17.3463	10.4474	9.49295	16.0476
hsa-miR-3613-3p	23.0658	24.352	30.5202	11.411	12.3115	15.0786
hsa-miR-3613-5p	31.6334	53.2701	52.2585	24.2317	25.9575	22.2745
hsa-miR-361-3p	68.5271	43.764	117.854	63.6127	56.8622	49.5982
hsa-miR-3615	25.8274	33.1128	24.7224	29.7375	22.8326	16.207
hsa-miR-361-5p	123.444	110.64	98.0207	280.218	420.344	194.545
hsa-miR-362-3p	24.3938	35.7809	58.6602	28.0801	15.3163	46.6486
hsa-miR-362-5p	26.85	15.7883	32.8722	10.349	8.93513	10.7116
hsa-miR-363-3p	20.9547	17.1995	31.8821	9.99859	7.35669	7.36068
hsa-miR-3656	27.5015	25.5528	22.6248	10.048	20.6392	23.304
hsa-miR-365a-3p	100.083	76.459	152.59	324.591	234.983	321.175
hsa-miR-365a-5p	26.5064	51.3734	35.7699	33.7685	38.0833	32.1248
hsa-miR-365b-3p	99.357	113.898	106.256	168.318	214.693	286.495
hsa-miR-365b-5p	18.3672	12.3023	8.99619	15.3784	9.76944	12.237
hsa-miR-3677-5p	13.6749	13.6589	18.1313	10.644	12.2275	20.2339
hsa-miR-3679-5p	20.9249	31.9589	26.5638	13.9059	16.2082	10.845
hsa-miR-369-3p	208.186	268.548	278.486	230.207	287.933	270.88
hsa-miR-369-5p	36.965	29.3454	23.5809	76.025	88.281	75.9243
hsa-miR-370-3p	74.0291	73.3474	130.202	57.6619	75.9209	79.2123
hsa-miR-370-5p	20.6911	11.8841	16.285	12.6202	14.7106	12.7689
hsa-miR-374a-3p	33.0363	28.2935	53.9968	15.129	22.5581	28.9795
hsa-miR-374a-5p	42.5775	43.2953	64.5599	53.777	75.0478	66.4807
hsa-miR-374b-5p	67.305	107.914	67.1391	39.2332	70.9561	26.0719
hsa-miR-375	130.255	131.112	98.6369	127.696	134.675	100.379
hsa-miR-376a-2-5p	13.3572	11.2783	10.573	32.1387	38.479	32.1662
hsa-miR-376a-3p	27.4263	26.5427	38.9813	19.7442	31.7012	26.5808
hsa-miR-376a-5p	18.3523	26.1966	31.4356	33.8985	44.2547	28.4336
hsa-miR-376b-3p	13.1157	12.081	7.12591	10.3984	17.6147	6.79304
hsa-miR-376c-3p	40.4618	63.7873	36.6796	38.5192	55.248	27.6805
hsa-miR-376c-5p	18.251	20.5846	26.9143	17.0741	33.5603	25.0725
hsa-miR-377-5p	25.6549	34.0402	28.5374	10.427	12.0738	8.24415
hsa-miR-378a-3p	222.339	310.933	177.751	182.847	226.978	167.941
hsa-miR-378a-5p	20.674	34.9896	25.5365	14.7891	28.7341	15.7808
hsa-miR-378c	35.0682	56.104	19.4026	17.408	24.0183	7.87791
hsa-miR-378d	20.3031	23.6191	11.9535	11.3237	19.5126	7.22553
hsa-miR-379-3p	13.113	9.64094	23.2042	29.7457	42.5834	56.8637
hsa-miR-379-5p	73.7781	109.738	65.7069	82.1307	143.475	95.4568
hsa-miR-380-3p	20.259	29.259	36.8826	24.4434	28.8905	52.2655
hsa-miR-381-3p	118.254	194.721	105.067	228.593	220.121	318.506
hsa-miR-381-5p	13.1055	10.759	24.6033	27.7989	30.9891	27.3359
hsa-miR-382-3p	101.364	125.874	152.469	96.9891	87.7756	123.901
hsa-miR-382-5p	86.7812	93.8822	106.499	232.039	230.286	302.861
hsa-miR-3909	18.2251	12.8188	17.8978	32.8659	44.4326	61.2357
hsa-miR-3916	12.9732	23.0725	14.8731	13.8905	12.1891	12.9809
hsa-miR-3928-3p	18.1945	6.76793	18.8236	14.0543	11.8146	26.7179
hsa-miR-3934-5p	20.2443	31.6429	28.1265	20.0239	29.245	22.8755
hsa-miR-3960	20.1896	24.7853	26.9078	20.4711	21.825	25.4201
hsa-miR-409-3p	198.509	264.971	240.128	88.1091	94.8672	59.3086
hsa-miR-409-5p	40.4364	53.6331	58.8372	46.7889	25.42	64.9663
hsa-miR-410-3p	32.8328	59.4348	28.5014	18.7048	33.7245	25.3085
hsa-miR-411-3p	26.3775	20.8011	19.7674	14.7767	17.0877	12.8947
hsa-miR-411-5p	65.4098	75.7913	55.2792	41.5965	55.9585	84.1865
hsa-miR-412-5p	90.7931	155.696	139.379	113.022	141.55	212.719
hsa-miR-421	42.2873	34.5816	73.4193	52.552	70.2559	41.0891
hsa-miR-423-3p	438.008	535.008	355.228	501.159	556.236	820.351
hsa-miR-423-5p	822.212	1026.43	982.218	1359.08	1348.85	1175.92
hsa-miR-424-3p	34.4896	48.9079	41.5701	15.0953	31.417	10.1931
hsa-miR-424-5p	238.516	381.693	261.956	89.761	75.3774	74.4599
hsa-miR-425-3p	30.1238	36.6793	19.5589	19.7768	42.1816	30.9453
hsa-miR-425-5p	166.82	195.001	172.054	188.718	156.339	236.539
hsa-miR-4286	12.9531	12.1285	17.3636	19.9485	23.877	38.0677
hsa-miR-429	31.103	33.9085	60.7196	17.9006	39.1207	16.0701
hsa-miR-4306	12.9513	26.8117	19.7344	13.7658	21.735	19.7582
hsa-miR-431-3p	28.2548	29.2545	13.7347	22.2136	38.831	35.5764
hsa-miR-431-5p	18.1864	8.19458	50.0153	14.785	8.21775	25.1691
hsa-miR-432-5p	77.8089	136.872	127.722	171.524	261.854	271.68
hsa-miR-4326	20.1464	30.1094	27.9703	11.3533	22.5165	21.4398
hsa-miR-433-3p	42.982	34.1211	57.2943	87.9335	100.379	102.59
hsa-miR-4449	20.1373	13.8487	35.5523	15.5415	22.4778	14.1006
hsa-miR-4455	12.9447	16.928	12.9877	18.6014	15.9456	24.9139
hsa-miR-4461	46.6775	64.0072	56.4279	45.3987	59.8682	39.2002
hsa-miR-4463	20.0811	24.8734	26.3078	11.4728	22.3605	30.4291
hsa-miR-4484	12.9374	23.803	5.70598	27.4676	55.7226	33.3323
hsa-miR-4485-3p	64.4448	57.6745	65.862	61.0789	81.9983	54.1533
hsa-miR-449b-3p	20.0533	31.6477	34.1967	11.4822	14.4124	17.2372
hsa-miR-450a-2-3p	24.3321	54.6416	25.3809	32.1294	48.156	31.3613
hsa-miR-450a-5p	28.2435	39.8906	25.6976	30.1582	40.4624	37.6208
hsa-miR-450b-5p	151.291	196.409	188.045	124.835	105.251	137.064
hsa-miR-4511	18.1489	15.7201	33.0427	18.9506	47.9439	27.5562
hsa-miR-4516	42.1932	40.6432	53.0239	87.0431	95.5492	67.6859
hsa-miR-451a	998.102	1074.02	1097.27	1051.43	953.006	938.934
hsa-miR-4521	25.5163	31.2647	14.9261	19.9957	11.1954	47.0563
hsa-miR-452-5p	82.839	93.4592	107.379	165.761	165.846	309.244
hsa-miR-4532	12.9166	10.4323	11.3449	36.9135	28.6259	34.96
hsa-miR-454-3p	30.8411	17.8857	54.1526	15.1506	8.86428	9.57174
hsa-miR-455-3p	44.8525	52.7366	97.4709	65.2432	41.6303	90.805
hsa-miR-455-5p	63.4816	123.044	134.394	64.6525	33.133	164.357
hsa-miR-4654	18.1377	23.2645	32.9114	33.2371	17.8742	67.7249
hsa-miR-4658	18.1064	28.4472	12.9388	16.5835	15.4526	36.8794
hsa-miR-4664-3p	20.0454	42.4243	12.1459	24.4208	10.7679	37.5987
hsa-miR-4667-5p	18.1011	36.2205	18.8437	18.6382	27.6317	28.0354
hsa-miR-4677-5p	12.8867	15.1396	12.0656	37.2072	54.0342	63.1402
hsa-miR-4683	20.0142	36.1399	17.14	9.86762	16.1597	7.18516
hsa-miR-4684-3p	24.3095	53.3663	21.4625	10.0942	8.35564	12.803
hsa-miR-4687-3p	12.8576	19.8561	9.46514	28.7476	29.2563	43.83
hsa-miR-4707-3p	17.7732	12.399	31.5383	30.187	62.8292	37.3699
hsa-miR-4731-5p	12.8181	18.0657	9.36545	12.6023	22.9916	7.47597
hsa-miR-4767	17.744	28.1183	13.8481	24.6021	12.4792	39.8504
hsa-miR-4773	12.7847	9.98481	22.2438	37.3584	22.6857	62.0245
hsa-miR-4775	19.9172	26.3237	32.7916	13.8087	18.1467	16.0771
hsa-miR-4787-3p	12.6503	14.8815	14.661	15.0889	24.8528	16.7974
hsa-miR-483-3p	12.6431	8.67595	25.412	11.6299	6.60396	22.1121
hsa-miR-483-5p	27.4221	34.1468	23.5807	14.1117	21.9814	13.8783
hsa-miR-484	79.1415	69.7729	67.792	115.679	193.142	69.2523
hsa-miR-485-3p	24.297	29.1354	22.2241	18.8622	35.7506	25.0257
hsa-miR-485-5p	50.5473	34.3937	119.933	40.7265	34.5678	39.2784
hsa-miR-486-5p	185.851	211.9	191.261	139.827	134.587	107.247
hsa-miR-487a-3p	17.7203	27.7406	22.8376	9.93325	12.7606	15.332
hsa-miR-487a-5p	24.2501	22.8937	10.5108	23.8507	38.5478	25.3487
hsa-miR-487b-3p	58.0392	95.6826	30.4344	41.4878	105.478	63.2134
hsa-miR-489-3p	12.5673	21.3012	23.3172	13.8084	21.4015	11.2618
hsa-miR-491-3p	12.566	21.4168	9.03715	17.101	19.3708	18.0802
hsa-miR-493-3p	75.6686	98.1684	64.2529	42.4675	91.7613	46.3873
hsa-miR-493-5p	158.032	138.769	238.356	236.824	140.451	304.682
hsa-miR-494-3p	190.639	130.098	145.388	193.964	208.069	342.281
hsa-miR-494-5p	12.1398	9.1024	22.9675	17.9707	14.8308	20.9246
hsa-miR-495-3p	68.8829	92.67	53.9055	71.2245	123.383	141.721
hsa-miR-495-5p	12.0447	17.709	13.9458	28.9025	22.9541	17.1707
hsa-miR-497-5p	12.0411	18.8923	10.7313	32.0804	15.7307	57.1482
hsa-miR-499a-5p	17.7158	17.9611	24.5116	20.312	19.538	12.1552
hsa-miR-500a-3p	60.7	126.011	92.4481	62.4715	30.1541	95.3554
hsa-miR-500a-5p	22.9627	22.5474	27.9679	21.2353	34.0567	37.9136
hsa-miR-5010-5p	19.8986	25.4247	39.2134	33.4859	76.5977	51.2634
hsa-miR-501-3p	60.4365	65.066	117.497	60.8745	83.7941	61.1549
hsa-miR-501-5p	17.6827	25.9163	33.2122	26.1376	18.7724	46.0636
hsa-miR-502-3p	59.6269	57.1456	39.1861	20.3561	27.8555	313.98
hsa-miR-502-5p	11.8301	24.1068	15.2283	22.3393	23.5109	55.4172
hsa-miR-503-3p	11.8027	19.6479	19.4876	17.8938	9.00747	12.9414
hsa-miR-503-5p	79.0798	54.4647	65.0251	99.3797	218.266	178.939
hsa-miR-505-3p	66.6303	72.2002	90.4058	54.8508	54.0492	100.101
hsa-miR-505-5p	22.9576	19.5006	11.7968	20.3439	20.8396	19.9814
hsa-miR-509-3-5p	19.8367	16.9833	36.2378	18.15	28.1119	11.8089
hsa-miR-5096	26.3019	31.2414	31.8573	16.2554	10.6124	17.5987
hsa-miR-514a-3p	11.8018	19.153	20.6491	11.3948	9.08153	19.6224
hsa-miR-516a-5p	22.8673	14.5984	22.0264	11.4317	12.4246	9.83089
hsa-miR-5187-5p	11.781	19.0564	18.4947	9.80986	21.2064	21.1523
hsa-miR-522-3p	27.3722	56.0463	17.0367	16.7807	11.4499	27.3949
hsa-miR-532-3p	25.4281	26.4133	30.8294	25.8891	33.3219	31.8377
hsa-miR-532-5p	180.801	129.543	168.111	221.716	298.151	274.045
hsa-miR-539-3p	19.8314	35.2893	19.9708	16.7649	12.0836	11.4029
hsa-miR-539-5p	24.1482	26.7047	13.0567	36.2711	26.4801	25.877
hsa-miR-541-3p	17.5421	8.51842	13.7861	16.0773	28.1581	6.53834
hsa-miR-541-5p	41.8211	57.1717	35.4551	41.6485	72.5067	36.1036
hsa-miR-542-3p	17.5227	18.6798	40.5975	9.57425	18.7286	82.0728
hsa-miR-543	50.5482	44.558	107.464	45.4614	48.3518	47.6104
hsa-miR-548a-5p	11.77	9.29196	16.4096	34.9872	46.738	53.5841
hsa-miR-548ae-5p	11.7591	7.97049	24.1105	30.1003	57.7042	56.7765
hsa-miR-548ah-3p	11.7579	15.3941	18.3797	29.657	24.9515	24.714
hsa-miR-548am-3p	11.7012	6.25927	16.7993	27.7582	52.1226	38.9844
hsa-miR-548av-5p	11.606	14.9818	18.9065	32.0884	67.2191	50.2172
hsa-miR-548ay-5p	17.5197	21.4539	14.8235	14.2785	11.1901	18.4275
hsa-miR-548az-5p	17.469	11.233	15.2415	11.6786	14.9749	18.4326
hsa-miR-548d-5p	17.4636	19.5096	18.225	14.0487	23.0461	13.4748
hsa-miR-548e-3p	35.6495	34.5159	62.9644	29.0188	28.1058	50.7364
hsa-miR-548h-5p	11.585	23.6135	21.0503	29.2959	20.9738	49.9483
hsa-miR-548k	24.0965	26.3758	29.7701	16.563	16.1708	10.2162
hsa-miR-548o-3p	24.0159	23.7172	41.9592	25.5119	54.0981	25.7251
hsa-miR-548p	11.5808	11.6406	13.0732	10.0816	13.26	14.1727
hsa-miR-548t-5p	17.0108	24.8816	25.2953	9.88562	4.87595	19.8971
hsa-miR-548w	19.8305	18.0458	30.7152	27.0339	14.5093	28.5666
hsa-miR-549a	30.6108	22.1338	51.9397	11.5189	11.7951	17.2416
hsa-miR-550a-3-5p	11.5796	10.0553	8.00514	11.4307	9.63531	9.62829
hsa-miR-550a-5p	11.5577	12.9805	12.4693	16.658	13.2069	16.2999
hsa-miR-5582-3p	11.5484	5.9415	7.09874	23.8922	16.358	42.7015
hsa-miR-5697	11.5124	9.88174	16.8535	16.4884	23.5023	29.8701
hsa-miR-574-3p	51.1346	120.627	26.8493	57.0781	45.0655	98.5285
hsa-miR-574-5p	75.7901	127.469	106.208	43.3845	79.9905	31.5918
hsa-miR-576-3p	61.0235	150.927	79.4212	52.0525	100.299	114.892
hsa-miR-576-5p	31.0731	25.6565	34.0892	37.094	63.1098	53.0667
hsa-miR-582-3p	17.001	6.33646	25.7938	14.8175	8.92759	12.3499
hsa-miR-582-5p	11.494	6.20146	7.78019	30.5556	52.9705	37.2898
hsa-miR-584-5p	44.1353	82.5596	17.6921	38.1939	38.1213	84.5265
hsa-miR-589-3p	19.8066	18.7407	19.4347	33.2712	22.7086	42.9076
hsa-miR-589-5p	48.7665	47.7336	116.319	81.0603	45.2589	55.6055
hsa-miR-590-3p	35.4927	70.3918	24.6841	22.6208	60.0285	44.4355
hsa-miR-598-3p	19.7218	23.706	22.2149	28.0913	19.244	46.789
hsa-miR-615-3p	44.7578	28.6136	110.88	66.2502	97.5173	116.584
hsa-miR-616-3p	11.4781	20.8917	19.5767	16.16	12.6653	29.5934
hsa-miR-616-5p	11.4641	22.5787	18.2324	28.1237	35.9125	50.8249
hsa-miR-618	22.7925	48.8565	14.8551	14.1278	14.7068	34.9749
hsa-miR-619-5p	36.7718	75.7036	69.2454	40.7242	18.3594	37.4194
hsa-miR-625-3p	48.1154	60.4132	91.6726	51.4803	35.1049	33.3551
hsa-miR-628-3p	16.9934	31.1933	10.6898	30.3696	18.4705	50.8316
hsa-miR-628-5p	27.2532	19.1306	18.3202	20.97	35.2866	45.1011
hsa-miR-629-5p	112.514	91.808	87.8838	111.936	148.07	122.793
hsa-miR-642a-3p	11.4574	20.599	22.1549	25.5241	18.6631	55.7371
hsa-miR-651-5p	19.7142	34.293	11.5515	16.6807	18.4552	33.234
hsa-miR-652-3p	49.4142	35.6718	33.1391	38.6101	97.6016	45.6861
hsa-miR-652-5p	16.9894	19.4028	17.7802	18.0132	17.2129	16.5426
hsa-miR-654-3p	59.5929	47.8708	87.6291	74.7535	116.719	117.044
hsa-miR-654-5p	31.6196	40.1607	43.51	15.0767	25.318	27.1727
hsa-miR-655-3p	57.0791	121.356	121.612	67.9549	36.6922	93.7784
hsa-miR-656-3p	64.9165	34.5163	88.4588	41.4157	73.6948	94.5072
hsa-miR-660-5p	111.416	113.604	123.397	124.54	99.2684	96.1231
hsa-miR-663a	11.4569	19.4074	21.1542	18.1821	29.0021	37.7814
hsa-miR-663b	11.4268	6.75283	9.96908	28.8881	49.0829	17.7828
hsa-miR-664a-5p	50.9688	65.0704	51.3774	85.9622	148.879	155.479
hsa-miR-665	16.9416	13.8489	28.3102	9.8289	15.8872	12.7591
hsa-miR-671-5p	26.2938	26.2924	40.446	29.4239	34.9401	43.7447
hsa-miR-6734-5p	11.4105	21.6831	23.3892	14.2296	10.3571	21.3287
hsa-miR-6735-5p	11.3919	15.9597	7.59553	24.5582	40.293	43.2229
hsa-miR-6751-3p	16.8615	24.0113	33.0232	24.4112	30.7043	43.8641
hsa-miR-6763-5p	11.3869	10.697	9.71836	33.6507	27.3505	18.9074
hsa-miR-6789-5p	16.8062	24.7688	23.2862	20.3521	10.1124	39.9932
hsa-miR-6821-5p	16.7813	16.0023	8.96069	18.5539	8.47151	22.045
hsa-miR-6836-3p	11.3703	12.45	8.32774	18.9641	18.3373	17.3238
hsa-miR-6866-5p	19.6982	21.6038	26.319	23.8168	18.0319	25.7261
hsa-miR-6882-3p	16.6911	7.51648	23.2117	9.85373	9.68842	16.8401
hsa-miR-708-3p	44.4344	32.9048	69.367	55.1946	92.3044	25.3014
hsa-miR-708-5p	24.6639	33.7127	10.7863	11.6609	17.589	8.3017
hsa-miR-7-1-3p	29.6473	30.8098	26.2264	11.466	18.1303	12.6349
hsa-miR-744-5p	47.3769	24.1094	34.1871	68.6789	93.3454	71.4288
hsa-miR-758-3p	16.6494	17.8153	13.1238	29.868	28.8504	22.6843
hsa-miR-7-5p	98.2182	76.4307	87.6397	250.271	164.964	358.255
hsa-miR-760	38.4643	57.3637	51.1922	51.641	44.182	82.4081
hsa-miR-766-3p	19.686	26.3503	39.8837	37.492	29.3998	33.1808
hsa-miR-767-5p	19.6738	13.413	19.8178	24.5757	12.3948	53.7455
hsa-miR-769-3p	11.3614	16.2421	23.1859	23.2725	33.1697	23.7651
hsa-miR-769-5p	40.001	36.7554	40.4715	39.8397	25.7464	64.6275
hsa-miR-7704	34.3829	29.5073	44.8017	23.5643	12.9147	55.5872
hsa-miR-7706	41.8118	71.2188	47.9543	72.8186	48.6115	135.53
hsa-miR-8077	11.3613	11.4558	26.2607	25.8131	30.7706	24.1524
hsa-miR-873-3p	25.9699	31.3137	49.7541	15.9101	29.3499	18.3993
hsa-miR-873-5p	22.7399	24.2078	52.7346	15.3865	16.8809	14.3821
hsa-miR-874-3p	28.1238	48.7713	38.8206	15.8632	24.0332	16.5957
hsa-miR-877-5p	35.4351	17.1553	32.2568	9.88219	10.7719	15.3356
hsa-miR-885-5p	24.6155	38.6886	45.6884	21.3524	17.9815	20.3558
hsa-miR-887-3p	24.0113	50.0275	13.8869	18.946	19.5048	7.92428
hsa-miR-889-3p	75.6291	84.507	69.3175	88.3116	63.5545	138.629
hsa-miR-92a-1-5p	19.6439	11.1026	43.5061	14.1867	18.0777	38.5911
hsa-miR-92a-3p	473.443	493.606	694.205	943.904	805.124	876.603
hsa-miR-92b-3p	167.929	99.6441	221.874	85.9599	88.3036	53.9278
hsa-miR-92b-5p	23.9816	26.2075	18.6433	36.829	60.239	28.8988
hsa-miR-93-3p	16.642	29.4654	18.5053	24.2569	16.7391	12.6897
hsa-miR-93-5p	388.372	319.574	495.192	634.505	573.182	906.646
hsa-miR-9-3p	37.7425	31.7175	38.2934	39.3366	41.8626	31.594
hsa-miR-940	22.6126	37.258	16.7673	10.4019	15.2696	14.2749
hsa-miR-941	16.5986	8.33503	18.8375	21.407	23.8099	36.9955
hsa-miR-942-5p	32.6062	61.0104	36.4865	12.6007	16.5216	16.6326
hsa-miR-944	19.6041	32.2626	13.7467	18.2025	30.243	24.741
hsa-miR-9500	11.3593	6.43845	13.6036	14.2984	23.4513	26.0643
hsa-miR-95-3p	34.3239	35.753	31.6409	13.8516	20.4592	12.2855
hsa-miR-9-5p	54.7249	82.4515	58.3112	38.3234	32.17	69.2338
hsa-miR-96-5p	42.541	34.2615	60.2699	72.6523	59.1531	52.4242
hsa-miR-98-3p	11.3513	19.7955	9.22225	10.1153	9.58554	9.95181
hsa-miR-98-5p	100.594	78.2407	98.7788	117.096	122.83	106.382
hsa-miR-99a-3p	23.9482	13.7837	14.9937	9.88122	5.39548	6.94799
hsa-miR-99a-5p	457.631	576.68	430.774	223.367	177.883	268.874
hsa-miR-99b-3p	74.5557	137.365	146.308	53.3783	90.2801	67.762
hsa-miR-99b-5p	253.446	358.418	278.984	318.917	293.345	231.467
novel_miR_1	44.1724	16.0563	24.7885	84.6513	72.9395	76.407
novel_miR_10	173.839	174.042	209.128	100.483	131.224	164.192
novel_miR_11	35.416	46.9629	29.0171	34.3589	54.4012	48.5723
novel_miR_12	74.7754	98.0774	40.0619	81.8696	192.527	154.02
novel_miR_13	55.5582	98.2271	94.0936	38.7025	78.8303	68.4263
novel_miR_14	52.4789	32.0937	81.3881	73.9331	77.9745	40.2601
novel_miR_15	421.339	500.832	493.511	419.036	593.854	439.616
novel_miR_17	44.6569	73.6371	39.4949	37.5016	56.7549	44.0374
novel_miR_18	37.6299	53.8318	59.6816	61.7921	84.9324	123.942
novel_miR_19	35.1967	26.0657	22.3702	25.9932	47.7925	45.5598
novel_miR_2	59.9169	53.6816	95.6456	69.1713	74.4758	105.948
novel_miR_20	61.6869	79.0481	66.0107	70.7168	67.7663	145.825
novel_miR_21	36.0552	58.9724	21.5933	71.8073	111.912	72.6398
novel_miR_22	375.42	419.037	676.425	587.568	894.79	461.527
novel_miR_23	56.1503	103.38	65.84	63.8228	62.8828	99.8888
novel_miR_24	29.5324	26.2405	20.0151	16.1546	24.9225	33.3712
novel_miR_25	709.999	782.999	825.361	342.63	298.119	283.833
novel_miR_26	1385.33	717.661	1386.25	1748.94	1628.56	1445.2
novel_miR_3	367.306	281.708	474.03	469.631	528.08	725.655
novel_miR_4	31.5579	26.6933	56.6105	19.8757	14.3221	28.0208
novel_miR_5	32.4001	51.3224	53.9684	30.0497	28.7413	15.0437
novel_miR_6	210.94	200.815	147.447	96.0418	148.829	141.464
novel_miR_7	31.0669	59.5614	37.1546	16.7443	16.0338	20.7139
novel_miR_8	43.7362	65.9304	59.2981	70.6954	78.2469	80.7526
novel_miR_9	34.1227	44.9091	28.4289	11.9634	14.9806	11.9076
