# Supplementary material for: miR-140-5p in Small Extracellular Vesicles From Human Papilla Cells Stimulates Hair Growth by Promoting Proliferation of Outer Root Sheath and Hair Matrix Cells
Source: Front Cell Dev Biol. 2020 Dec 14;8:593638. doi: 10.3389/fcell.2020.593638 (PMC7793747; doi:10.3389/fcell.2020.593638)
Supplement: Supplementary file 2 [file Table_2.XLS]

## Sheet: Exosomes derived from adult der
Table S3. miRNA differentially expressed between P3-Exos and P8-Exos (z-score)
Row.names(tT)	P3-Exo1	P3-Exo2	P3-Exo3	P8-Exo1	P8-Exo2	P8-Exo3	logFC	AveExpr	t	P.Value	adj.P.Val	B	Regulated
hsa-miR-1249-3p	5.01159	4.86888	6.15186	3.31861	2.55729	2.34852	2.60264	4.04279	6.6072	1.04769e-06	0.00058985	5.67722	Up-Regulated
hsa-miR-181a-3p	5.13582	6.27167	5.70055	3.51677	4.00827	3.51147	2.02384	4.69076	5.51891	1.37316e-05	0.00133684	3.26047	Up-Regulated
hsa-miR-1307-5p	4.8054	5.53953	5.17879	3.30845	2.6565	3.55827	2.00017	4.17449	5.51808	1.37595e-05	0.00133684	3.25855	Up-Regulated
hsa-miR-424-5p	7.89794	8.57627	8.03318	6.48801	6.23605	6.21839	1.85498	7.24164	5.36349	2.00239e-05	0.00156275	2.9046	Up-Regulated
hsa-miR-1468-5p	4.56316	5.82571	5.3265	3.32207	3.53406	2.8496	2.00321	4.23685	5.32101	2.22061e-05	0.00156275	2.80699	Up-Regulated
hsa-miR-101-3p	6.13916	6.6315	6.59507	5.31531	4.40599	4.32503	1.77313	5.56868	4.86337	6.82084e-05	0.00349103	1.74727	Up-Regulated
hsa-miR-23a-5p	5.13381	5.93699	5.42942	3.83532	3.97003	3.68336	1.6705	4.66482	4.79022	8.16953e-05	0.00383287	1.57686	Up-Regulated
hsa-miR-409-3p	7.63306	8.04969	7.90766	6.4612	6.56784	5.89016	1.55707	7.08494	4.47356	0.000178757	0.00528473	0.837629	Up-Regulated
hsa-miR-377-5p	4.68111	5.08916	4.83476	3.38225	3.59371	3.04334	1.52857	4.10406	4.45507	0.000187133	0.00528473	0.794426	Up-Regulated
hsa-miR-10b-5p	9.88785	10.0489	9.64627	8.2649	8.5354	8.38504	1.4659	9.12806	4.33814	0.000249969	0.00619243	0.521383	Up-Regulated
novel_miR_9	5.09263	5.48893	4.82924	3.58051	3.90497	3.57374	1.45053	4.41167	4.19979	0.000352045	0.00731309	0.198731	Up-Regulated
hsa-miR-363-3p	4.38915	4.10425	4.99467	3.32164	2.87892	2.87971	1.46927	3.76139	4.12769	0.000420767	0.00731309	0.030859	Up-Regulated
hsa-miR-942-5p	5.02707	5.93097	5.18927	3.65535	4.04623	4.05589	1.46328	4.6508	4.09899	0.00045169	0.00747729	-0.0358691	Up-Regulated
hsa-miR-4684-3p	4.60342	5.73785	4.42371	3.33543	3.06264	3.67841	1.56283	4.14024	4.08738	0.000464841	0.00747729	-0.0628672	Up-Regulated
novel_miR_25	9.47167	9.61287	9.68888	8.4205	8.21974	8.1489	1.32809	8.92709	3.95844	0.000638993	0.00946718	-0.361972	Up-Regulated
hsa-miR-23c	4.41556	5.37615	4.91116	3.37657	2.72072	4.03325	1.52411	4.1389	3.93991	0.000668848	0.00965542	-0.404857	Up-Regulated
hsa-let-7f-5p	9.31744	9.34202	9.24144	7.83608	8.38039	7.68942	1.33167	8.63447	3.86598	0.000802325	0.0112927	-0.575632	Up-Regulated
hsa-miR-454-3p	4.94678	4.16068	5.75894	3.92125	3.14796	3.25867	1.51284	4.19905	3.79871	0.00094651	0.0126877	-0.730583	Up-Regulated
hsa-miR-199a-3p	9.12048	9.15799	9.48577	7.70522	8.07916	8.19455	1.26177	8.62386	3.69015	0.00123483	0.0147917	-0.979533	Up-Regulated
hsa-miR-145-5p	10.3545	10.3073	9.85247	8.76789	9.21041	8.795	1.24701	9.54794	3.61743	0.00147471	0.0169439	-1.14546	Up-Regulated
hsa-miR-138-5p	5.08568	5.29135	4.94579	3.81137	4.15842	3.67095	1.22736	4.49393	3.60101	0.00153489	0.0169439	-1.18282	Up-Regulated
hsa-miR-330-3p	5.16354	5.74028	5.85733	4.20391	4.99919	3.18237	1.45856	4.85777	3.56204	0.00168758	0.0179265	-1.27133	Up-Regulated
hsa-miR-27b-5p	4.94813	5.31343	5.59851	3.72781	3.77019	4.53866	1.27447	4.64946	3.54549	0.00175683	0.0183166	-1.30884	Up-Regulated
hsa-miR-362-5p	4.74685	3.98076	5.03879	3.37128	3.15947	3.42102	1.27154	3.95303	3.53469	0.00180351	0.0184614	-1.3333	Up-Regulated
hsa-miR-140-5p	12.7149	12.5709	12.4481	11.0041	11.1467	11.8612	1.24065	11.9577	3.52099	0.0018645	0.0187449	-1.3643	Up-Regulated
hsa-miR-549a	4.93593	4.46813	5.69875	3.52582	3.5601	4.10777	1.30304	4.38275	3.48634	0.00202785	0.0198122	-1.44255	Up-Regulated
hsa-miR-299-3p	4.61947	5.24842	5.79922	3.78513	3.5882	4.40238	1.29713	4.5738	3.4442	0.0022455	0.0202034	-1.53746	Up-Regulated
hsa-miR-23b-3p	8.39324	8.64207	8.23372	6.9463	7.29452	7.48255	1.18188	7.83207	3.44737	0.00222838	0.0202034	-1.53034	Up-Regulated
hsa-miR-23a-3p	10.3537	10.0569	10.8251	9.10895	9.3521	9.18516	1.19651	9.81366	3.44779	0.0022261	0.0202034	-1.52938	Up-Regulated
hsa-miR-99a-3p	4.58183	3.78482	3.90622	3.30466	2.43162	2.79639	1.24673	3.46759	3.42027	0.00237908	0.0206065	-1.5912	Up-Regulated
novel_miR_7	4.95726	5.8963	5.21545	4.06557	4.00297	4.37246	1.20933	4.75167	3.3955	0.00252546	0.0206278	-1.64671	Up-Regulated
hsa-miR-199a-5p	7.85528	7.4642	8.02258	6.45515	6.95131	6.38739	1.18274	7.18932	3.39869	0.00250612	0.0206278	-1.63957	Up-Regulated
hsa-miR-1262	4.81044	4.97705	4.83678	3.36527	3.39012	4.25134	1.20585	4.27183	3.39507	0.00252809	0.0206278	-1.64768	Up-Regulated
hsa-miR-95-3p	5.1011	5.15995	4.98368	3.79192	4.35466	3.61883	1.15978	4.50169	3.34972	0.00281953	0.0226771	-1.749	Up-Regulated
hsa-miR-99a-5p	8.83804	9.17163	8.75079	7.80327	7.47478	8.07078	1.13721	8.35155	3.29886	0.00318535	0.0242345	-1.86215	Up-Regulated
hsa-miR-424-3p	5.10806	5.61197	5.37747	3.916	4.97347	3.34951	1.28618	4.72275	3.27272	0.00339097	0.0254549	-1.9201	Up-Regulated
hsa-miR-142-3p	9.70708	9.31072	9.53689	8.56886	8.51816	8.14922	1.10615	8.96515	3.24635	0.0036113	0.0267521	-1.97838	Up-Regulated
hsa-miR-877-5p	5.1471	4.10056	5.0115	3.3048	3.42908	3.93876	1.19551	4.1553	3.2369	0.00369367	0.0269378	-1.99924	Up-Regulated
hsa-miR-27b-3p	9.29856	9.79789	9.82534	8.08559	8.25073	9.06905	1.17214	9.05453	3.22377	0.00381098	0.0269378	-2.02816	Up-Regulated
hsa-miR-18a-3p	5.06798	5.6905	5.80111	4.04256	3.40762	5.15809	1.3171	4.86131	3.23133	0.00374301	0.0269378	-2.01152	Up-Regulated
hsa-let-7b-5p	9.53154	9.87593	9.24104	8.50578	8.22474	8.587	1.11033	8.99434	3.22193	0.00382775	0.0269378	-2.03222	Up-Regulated
hsa-miR-24-3p	11.1736	11.5201	11.4726	10.3073	9.94422	10.6039	1.10361	10.837	3.19666	0.00406494	0.0279093	-2.08779	Up-Regulated
hsa-miR-2682-5p	4.22628	4.23182	5.32549	3.33357	3.0106	3.81752	1.2073	3.99088	3.18147	0.00421428	0.028586	-2.12112	Up-Regulated
hsa-miR-1303	4.69265	4.9574	4.60834	3.73531	2.8482	4.1482	1.17556	4.16502	3.15733	0.00446261	0.0295582	-2.17397	Up-Regulated
hsa-miR-135b-5p	4.44367	5.20953	4.76246	4.19716	3.39245	3.39972	1.14211	4.23416	3.14354	0.00461078	0.0301845	-2.2041	Up-Regulated
hsa-miR-3591-5p	4.91872	4.81286	3.7405	3.51324	3.67491	2.55361	1.24344	3.86897	3.13464	0.00470889	0.0304725	-2.22352	Up-Regulated
hsa-miR-7-1-3p	4.88981	4.94528	4.71293	3.51929	4.18031	3.65924	1.06306	4.31781	3.08559	0.00528675	0.0327081	-2.33015	Up-Regulated
hsa-miR-24-2-5p	5.97267	6.71729	7.19366	5.40507	4.80751	6.03993	1.21037	6.02269	3.07074	0.00547482	0.0331433	-2.36231	Up-Regulated
hsa-miR-4683	4.32294	5.17548	4.09921	3.30261	4.01427	2.84499	1.14526	3.95992	2.95573	0.00716528	0.0404715	-2.60929	Up-Regulated
hsa-miR-214-5p	5.00988	5.29602	5.92377	4.11636	3.33828	5.1112	1.22127	4.79925	2.96138	0.00707164	0.0404715	-2.59724	Up-Regulated
hsa-miR-582-5p	3.52281	2.6325	2.95977	4.93334	5.7271	5.22068	-2.25535	4.16603	-6.2043	2.67473e-06	0.000752938	4.79961	Down-Regulated
hsa-miR-4677-5p	3.68773	3.9202	3.59276	5.2175	5.7558	5.98048	-1.9177	4.69241	-5.5037	1.4247e-05	0.00133684	3.22572	Down-Regulated
hsa-miR-30e-3p	6.33237	6.68504	6.22132	8.04226	8.25983	8.95119	-2.00485	7.41533	-5.61682	1.0839e-05	0.00133684	3.48348	Down-Regulated
hsa-miR-548a-5p	3.55692	3.21583	4.03642	5.12875	5.54652	5.74373	-1.86994	4.53803	-5.25754	2.59243e-05	0.00162171	2.66085	Down-Regulated
hsa-miR-133a-3p	5.31929	4.88416	4.48188	6.42026	6.89288	6.90916	-1.84566	5.81794	-5.20873	2.92081e-05	0.00164441	2.54825	Down-Regulated
hsa-miR-548am-3p	3.54856	2.64593	4.0703	4.79483	5.70382	5.28481	-1.83956	4.34138	-4.69579	0.000103154	0.00446737	1.35661	Down-Regulated
hsa-miR-548av-5p	3.53667	3.90506	4.24077	5.00396	6.0708	5.6501	-1.68078	4.73456	-4.57455	0.000139222	0.00522545	1.07352	Down-Regulated
hsa-miR-376a-2-5p	3.73952	3.49544	3.40231	5.00621	5.26596	5.00746	-1.54745	4.31949	-4.58746	0.000134846	0.00522545	1.10367	Down-Regulated
hsa-miR-548ae-5p	3.55569	2.99458	4.59156	4.91169	5.8506	5.82721	-1.81589	4.62189	-4.45377	0.000187734	0.00528473	0.791398	Down-Regulated
hsa-miR-4532	3.69109	3.38294	3.50386	5.20606	4.8392	5.12759	-1.53165	4.29179	-4.53042	0.000155289	0.00528473	0.970438	Down-Regulated
hsa-miR-330-5p	3.78973	4.40993	2.67491	5.17863	6.15797	5.14523	-1.86909	4.5594	-4.45892	0.000185354	0.00528473	0.803439	Down-Regulated
hsa-miR-6735-5p	3.50982	3.9963	2.92505	4.61812	5.33246	5.43369	-1.65103	4.30257	-4.42413	0.000202031	0.00541637	0.722162	Down-Regulated
hsa-miR-5582-3p	3.52957	2.57071	2.82741	4.57846	4.03184	5.4162	-1.6996	3.8257	-4.33331	0.000252977	0.00619243	0.510107	Down-Regulated
hsa-miR-663b	3.51425	2.75531	3.31745	4.8524	5.61712	4.15235	-1.67828	4.03481	-4.31271	0.000266213	0.00624492	0.462032	Down-Regulated
novel_miR_1	5.46506	4.00504	4.63157	6.40346	6.18862	6.25561	-1.58201	5.49156	-4.18356	0.000366467	0.00731309	0.160926	Down-Regulated
hsa-miR-7-5p	6.61792	6.25607	6.4535	7.96734	7.366	8.48484	-1.4969	7.19094	-4.13444	0.0004138	0.00731309	0.0465733	Down-Regulated
hsa-miR-3909	4.18785	3.6801	4.16165	5.03848	5.47353	5.93628	-1.4729	4.74631	-4.12704	0.000421435	0.00731309	0.0293674	Down-Regulated
hsa-miR-382-5p	6.43931	6.55278	6.7347	7.85822	7.84728	8.24251	-1.40708	7.27913	-4.14971	0.000398473	0.00731309	0.0820966	Down-Regulated
hsa-miR-369-5p	5.20809	4.87504	4.55949	6.24838	6.46401	6.24648	-1.43875	5.60025	-4.19194	0.000358954	0.00731309	0.18043	Down-Regulated
hsa-miR-182-3p	3.91092	3.07707	2.99874	4.8954	4.87549	4.62252	-1.46889	4.06336	-4.12017	0.000428654	0.00731309	0.0133842	Down-Regulated
hsa-miR-1260b	4.04457	3.31658	3.21226	4.88294	4.90525	5.19523	-1.47	4.25947	-4.16479	0.000383881	0.00731309	0.117215	Down-Regulated
hsa-miR-365a-3p	6.64505	6.2566	7.25351	8.34248	7.87641	8.32721	-1.46365	7.45021	-4.06436	0.000492037	0.00769491	-0.116347	Down-Regulated
hsa-miR-379-3p	3.71293	3.26903	4.5363	4.89458	5.41221	5.82942	-1.53931	4.60908	-4.00181	0.000574177	0.0087368	-0.261486	Down-Regulated
hsa-miR-342-3p	6.66593	6.1278	6.89548	7.69807	8.11672	7.90339	-1.34299	7.23457	-3.83854	0.000858316	0.0117861	-0.6389	Down-Regulated
hsa-miR-361-5p	6.94771	6.78973	6.615	8.1304	8.71542	7.60396	-1.36578	7.46704	-3.7804	0.000989981	0.0128651	-0.772657	Down-Regulated
hsa-miR-143-5p	6.65985	7.21984	5.89188	8.05831	7.98765	7.91868	-1.39769	7.28937	-3.77408	0.00100545	0.0128651	-0.787177	Down-Regulated
hsa-miR-4484	3.69343	4.57301	2.51223	4.77963	5.80018	5.05884	-1.61999	4.40288	-3.71596	0.00115928	0.0145039	-0.920471	Down-Regulated
hsa-miR-6763-5p	3.50919	3.41913	3.28066	5.07253	4.77347	4.24085	-1.29262	4.04931	-3.70204	0.00119946	0.0146803	-0.952347	Down-Regulated
hsa-miR-22-5p	6.89701	6.49474	7.06412	7.90876	8.05878	8.22191	-1.24453	7.44089	-3.63574	0.0014103	0.0165416	-1.10374	Down-Regulated
hsa-miR-214-3p	8.27141	8.19156	7.63012	9.19861	9.03005	9.67956	-1.27171	8.66688	-3.60317	0.00152685	0.0169439	-1.17791	Down-Regulated
hsa-miR-4687-3p	3.68448	4.3115	3.2426	4.84534	4.87066	5.45385	-1.31042	4.40141	-3.57106	0.00165097	0.0178749	-1.25087	Down-Regulated
hsa-miR-4773	3.67627	3.31962	4.47528	5.22335	4.50367	5.95475	-1.40353	4.52549	-3.48367	0.00204104	0.0198122	-1.44859	Down-Regulated
hsa-miR-28-3p	8.0149	7.8164	7.94314	8.96457	8.98554	9.34054	-1.17207	8.51085	-3.47279	0.00209548	0.0199959	-1.4731	Down-Regulated
hsa-miR-503-5p	6.30522	5.76723	6.02292	6.63487	7.76994	7.48332	-1.26425	6.66392	-3.43487	0.00229665	0.0202034	-1.55841	Down-Regulated
hsa-miR-221-5p	6.44602	6.86764	6.82337	7.72307	7.86451	8.05639	-1.16898	7.29683	-3.43978	0.00226959	0.0202034	-1.54738	Down-Regulated
hsa-miR-31-5p	5.35459	5.89806	6.09411	6.48017	6.94173	7.8446	-1.30658	6.43554	-3.39973	0.00249987	0.0206278	-1.63725	Down-Regulated
hsa-miR-664a-5p	5.67152	6.02392	5.68305	6.42563	7.21799	7.28057	-1.1819	6.38378	-3.32406	0.00299868	0.0237782	-1.80616	Down-Regulated
hsa-miR-744-5p	5.56608	4.5915	5.09538	6.10178	6.5445	6.15842	-1.18391	5.67628	-3.30792	0.003117	0.0242345	-1.84204	Down-Regulated
hsa-miR-433-3p	5.42566	5.09259	5.84031	6.45833	6.64931	6.68075	-1.14328	6.02449	-3.30309	0.00315325	0.0242345	-1.85276	Down-Regulated
hsa-miR-3148	4.21513	3.8486	3.31019	4.31208	5.43389	5.28084	-1.21763	4.40013	-3.20113	0.00402198	0.0279093	-2.07797	Down-Regulated
novel_miR_21	5.17213	5.88196	4.43249	6.16605	6.80621	6.18267	-1.22279	5.77359	-3.16282	0.00440493	0.0295235	-2.16196	Down-Regulated
hsa-miR-616-5p	3.51904	4.49685	4.1884	4.81368	5.16639	5.66744	-1.14774	4.64197	-3.10947	0.00499739	0.0312615	-2.27832	Down-Regulated
hsa-miR-452-5p	6.37222	6.54626	6.74655	7.37296	7.37369	8.2726	-1.11807	7.11405	-3.11747	0.00490388	0.0312615	-2.26091	Down-Regulated
hsa-miR-15a-5p	6.92733	7.36505	6.5342	7.95431	8.06457	8.0564	-1.0829	7.48364	-3.1121	0.0049665	0.0312615	-2.2726	Down-Regulated
hsa-miR-17-5p	6.5622	5.7028	6.94619	7.17421	8.08432	7.474	-1.17378	6.99062	-3.05906	0.00562725	0.0337037	-2.38757	Down-Regulated
hsa-miR-3192-5p	4.40735	4.24937	4.43836	4.82746	5.93876	5.51775	-1.06296	4.89651	-2.95006	0.00726044	0.0404715	-2.62137	Down-Regulated
hsa-miR-320b	7.64133	7.02361	6.93562	8.02853	8.05134	8.65159	-1.04363	7.722	-2.93142	0.00758172	0.0414418	-2.661	Down-Regulated
hsa-miR-432-5p	6.28185	7.09667	6.99686	7.42226	8.03261	8.08576	-1.05508	7.31934	-2.92263	0.00773791	0.0418889	-2.67965	Down-Regulated
hsa-miR-497-5p	3.58988	4.2397	3.42371	5.0036	3.97545	5.83663	-1.18746	4.34483	-2.85629	0.00901992	0.0474599	-2.81963	Down-Regulated
hsa-miR-4707-3p	4.15162	3.63204	4.97902	4.91581	5.97336	5.22377	-1.11676	4.8126	-2.83387	0.00949712	0.0494498	-2.86661	Down-Regulated
