# Supplementary material for: miR-140-5p in Small Extracellular Vesicles From Human Papilla Cells Stimulates Hair Growth by Promoting Proliferation of Outer Root Sheath and Hair Matrix Cells
Source: Front Cell Dev Biol. 2020 Dec 14;8:593638. doi: 10.3389/fcell.2020.593638 (PMC7793747; doi:10.3389/fcell.2020.593638)
Supplement: Supplementary file 3 [file Table_3.XLS]

## Sheet: miRWalk_miRNA_Targets
Table S4. Target genes obtained from the predicted miRNAs
miRNAID	genesymbol	TargetScan	miRDB	bindingp	energy	seed	accessibility	au	me	number_of_pairings	binding_region_length	longest_consecutive_pairings	position
hsa-let-7b-5p	FZD4	1	1	0.953846	-25	1	0.0077478	0.441	-5.48126	20	24	10	3UTR
hsa-let-7b-5p	HELZ	1	1	0.953846	-24.3	1	0.000272863	0.441	-5.48126	20	24	10	3UTR
hsa-let-7b-5p	STX17	1	1	0.961538	-21.2	1	0.00819425	0.559	-10.603	17	18	17	3UTR
hsa-let-7b-5p	LIPT2	1	1	0.961538	-26.4	1	0.00340574	0.471	-3.93757	22	38	10	3UTR
hsa-let-7b-5p	CAPN3	1	1	0.961538	-21.2	1	0.0133595	0.412	-7.48298	18	22	8	3UTR
hsa-let-7b-5p	HIF3A	1	1	0.961538	-24	1	0.00374233	0.515	-6.32496	18	22	8	3UTR
hsa-let-7b-5p	PARP8	1	1	0.961538	-19.2	1	0.00102888	0.662	-4.957	14	15	14	3UTR
hsa-let-7b-5p	PRRX1	1	1	0.961538	-23.7	1	0.00410819	0.603	-4.79441	21	26	8	3UTR
hsa-let-7b-5p	OSBPL3	1	1	0.961538	-21.7	1	0.814735	0.574	-5.08276	17	20	11	3UTR
hsa-let-7b-5p	GRPEL2	1	1	0.961538	-19.6	1	0.0517501	0.706	-5.77128	18	20	16	3UTR
hsa-let-7b-5p	TRIM71	1	1	0.961538	-24.3	1	0.00259922	0.529	-6.23647	20	37	8	3UTR
hsa-let-7b-5p	IMPG2	1	1	0.961538	-20.6	1	0.235389	0.691	-3.79332	20	51	9	3UTR
hsa-let-7b-5p	PBX3	1	1	0.974359	-21	1	0.00602391	0.588	-5.3155	18	21	13	3UTR
hsa-let-7b-5p	TECPR2	1	1	0.974359	-25.3	1	0.397099	0.426	-4.79441	20	27	7	3UTR
hsa-let-7b-5p	DCUN1D2	1	1	0.974359	-21.6	1	9.26611e-05	0.279	-6.89455	18	22	14	3UTR
hsa-let-7b-5p	SYNCRIP	1	1	0.974359	-25.3	1	0.0803949	0.632	-7.1818	18	22	8	3UTR
hsa-let-7b-5p	BCAP29	1	1	0.974359	-24.5	1	0.00683884	0.632	-7.65065	19	22	8	3UTR
hsa-let-7b-5p	GIPC1	1	1	0.974359	-22.8	1	0.517493	0.338	-4.84971	19	26	8	3UTR
hsa-let-7b-5p	MYORG	1	1	1	-23.6	1	0.01204	0.603	-4.02637	20	25	6	3UTR
hsa-let-7b-5p	FAM214B	1	1	1	-23	1	0.012476	0.368	-6.23647	19	27	8	3UTR
hsa-let-7b-5p	APBA1	1	1	1	-27.8	1	0.0333596	0.353	-3.79332	18	22	14	3UTR
hsa-let-7b-5p	TRPM6	1	1	1	-25.3	1	4.01225e-05	0.441	-4.84971	18	20	14	3UTR
hsa-let-7b-5p	RNF20	1	1	1	-26.2	1	0.783027	0.544	-5.81821	18	21	12	3UTR
hsa-let-7b-5p	GRIN3A	1	1	1	-23.2	1	0.0178689	0.515	-7.75705	17	22	6	3UTR
hsa-let-7b-5p	TMX4	1	1	1	-21.2	1	0.0678451	0.515	-5.9393	17	23	10	3UTR
hsa-let-7b-5p	PLAGL2	1	1	1	-23.5	1	1.88869e-05	0.441	-7.99318	18	24	8	3UTR
hsa-let-7b-5p	PPP1R16B	1	1	1	-24.1	1	0.000488018	0.397	-6.13885	17	20	10	3UTR
hsa-let-7b-5p	LIPH	1	1	1	-20.8	1	0.0109714	0.353	-5.19005	17	22	9	3UTR
hsa-let-7b-5p	FBXO45	1	1	1	-23.3	1	0.0449123	0.529	-3.93757	20	29	6	3UTR
hsa-let-7b-5p	SENP5	1	1	1	-24.4	1	0.0346703	0.441	-6.08385	17	19	12	3UTR
hsa-let-7b-5p	CPEB2	1	1	1	-22.7	1	0.000240837	0.574	-6.89492	20	23	11	3UTR
hsa-let-7b-5p	MED28	1	1	1	-21.2	1	0.053077	0.676	-6.10696	20	21	20	3UTR
hsa-let-7b-5p	LCORL	1	1	1	-22.1	1	0.00575153	0.647	-6.08354	17	27	6	3UTR
hsa-let-7b-5p	SNX30	1	1	1	-20.7	1	0.000707719	0.529	-8.25873	16	17	16	3UTR
hsa-let-7b-5p	PAPPA	1	1	1	-24.1	1	0.0765853	0.559	-9.2861	18	22	10	3UTR
hsa-let-7b-5p	CRB2	1	1	1	-24.2	1	3.42924e-06	0.353	-4.84971	18	20	14	3UTR
hsa-let-7b-5p	NR6A1	1	1	1	-24.4	1	5.54478e-05	0.279	-5.9393	16	21	11	3UTR
hsa-let-7b-5p	MRS2	1	1	1	-21.4	1	0.028438	0.603	-6.77039	18	19	18	3UTR
hsa-let-7b-5p	ZNF322	1	1	1	-21.9	1	0.00366396	0.618	-4.17062	19	24	10	3UTR
hsa-let-7b-5p	PBX2	1	1	1	-26.6	1	0.0188918	0.441	-3.93757	19	23	10	3UTR
hsa-let-7b-5p	IKZF2	1	1	1	-22.6	1	0.000138915	0.485	-4.52877	16	18	13	3UTR
hsa-let-7b-5p	EPHA4	1	1	1	-23.6	1	0.0662063	0.603	-6.74759	15	18	12	3UTR
hsa-let-7b-5p	AMMECR1L	1	1	1	-27.1	1	4.08774e-05	0.412	-4.79441	19	23	8	3UTR
hsa-let-7b-5p	UGGT1	1	1	1	-25.6	1	1.77268e-05	0.456	-6.51454	18	22	14	3UTR
hsa-let-7b-5p	ACVR2A	1	1	1	-20	1	0.00590508	0.588	-7.65065	15	17	15	3UTR
hsa-let-7b-5p	CCND1	1	1	1	-23.7	1	0.0505862	0.647	-4.84971	19	23	7	3UTR
hsa-let-7b-5p	PGM2L1	1	1	1	-21.2	1	0.00540891	0.721	-6.19385	19	24	8	3UTR
hsa-let-7b-5p	KCTD21	1	1	1	-23.6	1	0.0336576	0.618	-3.93757	19	23	9	3UTR
hsa-let-7b-5p	SESN3	1	1	1	-22.9	1	0.0464472	0.603	-3.79332	17	21	15	3UTR
hsa-let-7b-5p	RDX	1	1	1	-21.3	1	0.228697	0.544	-6.76235	16	20	10	3UTR
hsa-let-7b-5p	ARHGAP28	1	1	1	-21.5	1	0.0623941	0.647	-8.11767	17	23	7	3UTR
hsa-let-7b-5p	MIB1	1	1	1	-21.5	1	0.00702323	0.588	-4.76182	18	23	13	3UTR
hsa-let-7b-5p	GAREM1	1	1	1	-22.2	1	0.140965	0.676	-8.89356	15	20	9	3UTR
hsa-let-7b-5p	RNF165	1	1	1	-22.6	1	0.00115361	0.5	-7.05204	15	18	12	3UTR
hsa-let-7b-5p	SMAD2	1	1	1	-24.8	1	0.000396622	0.632	-10.8446	19	24	10	3UTR
hsa-let-7b-5p	ONECUT2	1	1	1	-23.1	1	0.0846199	0.662	-3.93757	22	42	10	3UTR
hsa-let-7b-5p	FAM189A1	1	1	1	-22.9	1	6.27454e-07	0.324	-7.20265	19	23	14	3UTR
hsa-let-7b-5p	C15orf41	1	1	1	-19.8	1	0.00458871	0.574	-6.32496	14	16	14	3UTR
hsa-let-7b-5p	RASGRP1	1	1	1	-20.1	1	0.0790629	0.559	-6.08354	18	27	9	3UTR
hsa-let-7b-5p	THBS1	1	1	1	-21.1	1	0.0016491	0.706	-10.1092	17	19	10	3UTR
hsa-let-7b-5p	SNAP23	1	1	1	-19	1	0.0145413	0.706	-12.408	17	26	9	3UTR
hsa-let-7b-5p	NKIRAS2	1	1	1	-21.9	1	0.00242455	0.382	-5.69428	20	29	8	3UTR
hsa-let-7b-5p	GJC1	1	1	1	-25.8	1	6.44164e-06	0.412	-4.84971	20	23	14	3UTR
hsa-let-7b-5p	WNT9B	1	1	1	-20.9	1	0.0468922	0.456	-4.957	17	31	10	3UTR
hsa-let-7b-5p	ZNF652	1	1	1	-24.2	1	0.0014537	0.559	-6.46921	20	24	9	3UTR
hsa-let-7b-5p	ICMT	1	1	1	-24.1	1	0.000286462	0.397	-9.04618	17	18	17	3UTR
hsa-let-7b-5p	PQLC2	1	1	1	-26.3	1	9.16918e-06	0.397	-8.05661	21	28	11	3UTR
hsa-let-7b-5p	MTUS1	1	1	1	-20.2	1	0.0547028	0.529	-6.74759	17	21	9	3UTR
hsa-let-7b-5p	POLR3D	1	1	1	-23	1	3.48964e-05	0.412	-7.78178	17	18	17	3UTR
hsa-let-7b-5p	BIN3	1	1	1	-19.9	1	0.0259625	0.471	-4.52877	19	24	10	3UTR
hsa-let-7b-5p	MSI2	1	1	1	-21.5	1	0.0272968	0.603	-4.02637	17	19	13	3UTR
hsa-let-7b-5p	USP32	1	1	1	-24.2	1	0.116672	0.676	-6.6181	19	22	9	3UTR
hsa-let-7b-5p	LIMD2	1	1	1	-21.9	1	0.0342597	0.412	-10.9797	17	23	7	3UTR
hsa-let-7b-5p	SEC14L1	1	1	1	-25.9	1	6.01692e-05	0.324	-7.35753	17	19	10	3UTR
hsa-let-7b-5p	CANT1	1	1	1	-23.2	1	0.13693	0.368	-8.00486	17	18	17	3UTR
hsa-let-7b-5p	SMC1A	1	1	1	-22.4	1	0.0062744	0.5	-8.81432	18	24	7	3UTR
hsa-let-7b-5p	WNK3	1	1	1	-22.9	1	0.0342207	0.588	-5.49511	21	33	15	3UTR
hsa-let-7b-5p	TAF9B	1	1	1	-20.8	1	0.000813191	0.515	-6.08354	18	21	11	3UTR
hsa-let-7b-5p	CEP164	1	1	1	-21.2	1	0.0178672	0.574	-11.5013	19	20	19	3UTR
hsa-let-7b-5p	SCN4B	1	1	1	-27.7	1	0.000462594	0.397	-5.92733	19	22	13	3UTR
hsa-let-7b-5p	XYLT1	1	1	1	-25.5	1	0.0139632	0.471	-7.97342	18	23	7	3UTR
hsa-let-7b-5p	EEF2K	1	1	1	-24.8	1	0.000296288	0.559	-6.5515	20	22	18	3UTR
hsa-let-7b-5p	PARD6B	1	1	1	-21.4	1	0.0287467	0.397	-6.28309	18	22	8	3UTR
hsa-let-7b-5p	TMPRSS2	1	1	1	-24.3	1	0.0143452	0.603	-8.57351	18	19	18	3UTR
hsa-let-7b-5p	HK2	1	1	1	-21.8	1	0.000552827	0.559	-6.93679	19	22	7	3UTR
hsa-let-7b-5p	SEMA4C	1	1	1	-22.7	1	0.00284746	0.412	-6.46921	18	22	9	3UTR
hsa-let-7b-5p	MGAT4A	1	1	1	-23.5	1	0.0142427	0.441	-4.99396	19	27	8	3UTR
hsa-let-7b-5p	TTL	1	1	1	-24.5	1	0.00375605	0.309	-6.25121	19	23	7	3UTR
hsa-let-7b-5p	RALB	1	1	1	-25.6	1	0.0125947	0.574	-5.9393	17	21	11	3UTR
hsa-let-7b-5p	GDAP2	1	1	1	-21.9	1	0.00383261	0.618	-4.76182	19	22	13	3UTR
hsa-let-7b-5p	ZNF697	1	1	1	-22.4	1	0.062812	0.529	-3.93757	20	23	13	3UTR
hsa-let-7b-5p	KATNAL1	1	1	1	-22.3	1	0.0103852	0.529	-5.03583	18	31	11	3UTR
hsa-let-7b-5p	FARP1	1	1	1	-19.9	1	0.0174741	0.544	-7.07546	16	20	6	3UTR
hsa-let-7b-5p	C19orf47	1	1	1	-23.3	1	2.92213e-05	0.368	-5.83853	20	24	10	3UTR
hsa-let-7b-5p	TRIM67	1	1	1	-23.8	1	0.0308394	0.397	-6.13885	17	18	17	3UTR
hsa-let-7b-5p	PDP2	1	1	1	-28.6	1	0.445689	0.544	-4.84971	18	21	8	3UTR
hsa-let-7b-5p	PDPR	1	1	1	-23.1	1	0.000179983	0.412	-6.75067	17	18	17	3UTR
hsa-let-7b-5p	CBFA2T3	1	1	1	-22.3	1	0.00255734	0.515	-6.09222	16	23	7	3UTR
hsa-let-7b-5p	ESPL1	1	1	1	-23.9	1	0.00675092	0.632	-6.09222	18	23	7	3UTR
hsa-let-7b-5p	CBX5	1	1	1	-21.6	1	0.00526367	0.603	-7.16235	17	23	6	3UTR
hsa-let-7b-5p	ANKRD52	1	1	1	-25	1	0.0701088	0.324	-7.23797	17	22	10	3UTR
hsa-let-7b-5p	SPRYD4	1	1	1	-24	1	0.00372202	0.5	-5.18008	19	24	10	3UTR
hsa-let-7b-5p	RBMS2	1	1	1	-21.4	1	0.00318727	0.397	-6.3934	19	23	8	3UTR
hsa-let-7b-5p	NEMP1	1	1	1	-21.9	1	0.000480376	0.515	-8.05661	20	30	8	3UTR
hsa-let-7b-5p	HMGA2	1	1	1	-21.6	1	0.227105	0.647	-8.42926	15	16	15	3UTR
hsa-let-7b-5p	KCNC2	1	1	1	-19.2	1	0.156864	0.618	-9.54656	15	16	15	3UTR
hsa-let-7b-5p	POTEM	1	1	1	-23.1	1	0.256357	0.632	-3.93757	20	25	7	3UTR
hsa-let-7b-5p	KHNYN	1	1	1	-23.3	1	1.63413e-05	0.5	-4.52877	18	21	13	3UTR
hsa-let-7b-5p	CFL2	1	1	1	-19.7	1	0.0126455	0.515	-6.13885	17	21	10	3UTR
hsa-let-7b-5p	ERO1A	1	1	1	-21	1	0.0146261	0.382	-6.28309	18	22	8	3UTR
hsa-let-7b-5p	XRN1	1	1	1	-20.6	1	0.00996082	0.647	-6.72377	18	22	10	3UTR
hsa-let-7b-5p	DVL3	1	1	1	-22.7	1	0.011586	0.412	-5.76291	13	14	13	3UTR
hsa-let-7b-5p	ELF4	1	1	1	-25.8	1	0.271452	0.456	-4.76182	17	22	7	3UTR
hsa-let-7b-5p	AFF2	1	1	1	-21.7	1	0.0286028	0.588	-9.94954	16	22	11	3UTR
hsa-let-7b-5p	RPS6KA3	1	1	1	-20.5	1	0.0244794	0.647	-10.3302	18	20	14	3UTR
hsa-let-7b-5p	SAMD12	1	1	1	-19.9	1	0.0183508	0.515	-6.62614	19	20	19	3UTR
hsa-let-7b-5p	FBXO32	1	1	1	-27.5	1	0.00291996	0.5	-8.917	17	21	10	3UTR
hsa-let-7b-5p	ZNF784	1	1	1	-23.5	1	0.000431108	0.382	-4.957	18	22	14	3UTR
hsa-let-7b-5p	HIC2	1	1	1	-22.7	1	0.0431833	0.485	-5.48126	19	22	9	3UTR
hsa-let-7b-5p	LIMK2	1	1	1	-21.6	1	6.70461e-06	0.456	-6.90779	17	19	11	3UTR
hsa-let-7b-5p	RBFOX2	1	1	1	-25.2	1	0.243577	0.441	-7.48612	17	19	11	3UTR
hsa-let-7b-5p	CCNY	1	1	1	-21	1	0.0126423	0.779	-3.93757	21	23	18	3UTR
hsa-let-7b-5p	BCAT1	1	1	1	-21.9	1	0.0953146	0.559	-6.54929	16	22	6	3UTR
hsa-let-7b-5p	ZNF641	1	1	1	-22.7	1	0.00188008	0.515	-6.73762	19	23	11	3UTR
hsa-let-7b-5p	PRLR	1	1	1	-20.1	1	0.0427506	0.471	-9.62901	15	18	9	3UTR
hsa-let-7b-5p	OSMR	1	1	1	-21.6	1	0.0470579	0.647	-6.46361	17	21	13	3UTR
hsa-let-7b-5p	RICTOR	1	1	1	-19.9	1	0.0040691	0.559	-7.64108	19	21	17	3UTR
hsa-let-7b-5p	C5orf51	1	1	1	-21.8	1	0.110109	0.574	-5.61866	17	26	6	3UTR
hsa-let-7b-5p	GHR	1	1	1	-19.2	1	0.109191	0.706	-8.05823	13	15	10	3UTR
hsa-let-7b-5p	ABL2	1	1	1	-24.3	1	0.0334857	0.515	-6.74759	16	18	10	3UTR
hsa-let-7b-5p	EDEM3	1	1	1	-20	1	0.00289268	0.515	-6.51454	16	27	12	3UTR
hsa-let-7b-5p	PPP1R12B	1	1	1	-21.4	1	0.0027228	0.588	-4.90607	14	15	14	3UTR
hsa-let-7b-5p	SYT2	1	1	1	-22	1	0.00156044	0.368	-6.51454	17	24	7	3UTR
hsa-let-7b-5p	MDM4	1	1	1	-23.7	1	0.0256329	0.456	-6.23647	18	26	8	3UTR
hsa-let-7b-5p	ELK4	1	1	1	-19.7	1	0.00253664	0.574	-3.79332	18	25	14	3UTR
hsa-let-7b-5p	YOD1	1	1	1	-24	1	0.0158146	0.529	-4.90607	14	16	14	3UTR
hsa-let-7b-5p	ITGB8	1	1	1	-25.3	1	0.00152644	0.412	-4.84971	18	21	14	3UTR
hsa-let-7b-5p	HOXA1	1	1	1	-23.1	1	0.00339145	0.603	-4.52877	18	22	9	3UTR
hsa-let-7b-5p	PLEKHA8	1	1	1	-22	1	0.0552452	0.603	-5.18008	19	23	9	3UTR
hsa-let-7b-5p	RAB15	1	1	1	-24.2	1	0.0011194	0.397	-11.1389	16	18	9	3UTR
hsa-let-7b-5p	MED6	1	1	1	-19.3	1	0.0193338	0.574	-5.48126	15	17	11	3UTR
hsa-let-7b-5p	RGS6	1	1	1	-22.9	1	0.000638111	0.544	-5.72816	19	29	11	3UTR
hsa-let-7b-5p	DLST	1	1	1	-18.9	1	0.00682322	0.559	-8.10683	16	20	10	3UTR
hsa-let-7b-5p	STIMATE	1	1	1	-19.1	1	0.0470421	0.412	-9.62901	13	20	9	3UTR
hsa-let-7b-5p	MTDH	1	1	1	-20.7	1	0.17728	0.588	-6.10696	14	16	8	3UTR
hsa-let-7b-5p	ANKRD46	1	1	1	-21.5	1	0.000146515	0.338	-5.08246	17	20	10	3UTR
hsa-let-7b-5p	CLOCK	1	1	1	-20.2	1	0.0125622	0.632	-3.79332	19	42	12	3UTR
hsa-let-7b-5p	PARM1	1	1	1	-21.5	1	0.346551	0.588	-10.0708	17	22	11	3UTR
hsa-let-7b-5p	FRAS1	1	1	1	-26.2	1	3.04978e-05	0.485	-5.58516	19	22	12	3UTR
hsa-let-7b-5p	PPP3CA	1	1	1	-21.8	1	0.02621	0.603	-7.65065	17	21	8	3UTR
hsa-let-7b-5p	C6orf203	1	1	1	-23.3	1	0.0302562	0.574	-11.3517	17	18	17	3UTR
hsa-let-7b-5p	UTRN	1	1	1	-21.6	1	0.130545	0.632	-12.1869	18	22	12	3UTR
hsa-let-7b-5p	LIN28A	1	1	1	-27.7	1	0.0551604	0.559	-3.93757	21	29	10	3UTR
hsa-let-7b-5p	XKR8	1	1	1	-24	1	0.00568243	0.559	-6.8193	17	23	8	3UTR
hsa-let-7b-5p	TXLNA	1	1	1	-26.2	1	0.000570891	0.338	-6.98341	18	20	13	3UTR
hsa-let-7b-5p	TMEM234	1	1	1	-19.8	1	0.0627798	0.441	-6.17234	15	20	11	3UTR
hsa-let-7b-5p	AGO4	1	1	1	-22.7	1	0.00291431	0.485	-5.33701	18	39	7	3UTR
hsa-let-7b-5p	CDCA8	1	1	1	-20.1	1	8.6514e-05	0.5	-7.80398	14	19	6	3UTR
hsa-let-7b-5p	MYCBP	1	1	1	-21.2	1	0.326346	0.676	-5.41313	20	23	9	3UTR
hsa-let-7b-5p	NAP1L1	1	1	1	-19.2	1	0.031055	0.676	-8.79494	17	24	9	3UTR
hsa-let-7b-5p	FGD6	1	1	1	-21.9	1	0.0150925	0.662	-5.22701	18	20	16	3UTR
hsa-let-7b-5p	USP44	1	1	1	-21.2	1	0.00278853	0.706	-7.28438	20	23	11	3UTR
hsa-let-7b-5p	GNPTAB	1	1	1	-23.3	1	0.0441382	0.456	-5.9396	16	19	11	3UTR
hsa-let-7b-5p	ATP2A2	1	1	1	-23.1	1	0.000613106	0.559	-4.67302	20	26	12	3UTR
hsa-let-7b-5p	SH2B3	1	1	1	-22.8	1	0.00529865	0.441	-8.05823	17	20	10	3UTR
hsa-let-7b-5p	BCL7A	1	1	1	-23.2	1	0.00997805	0.368	-8.10683	15	19	10	3UTR
hsa-let-7b-5p	MYCN	1	1	1	-22.5	1	0.0665376	0.368	-4.99396	20	25	8	3UTR
hsa-let-7b-5p	DHX57	1	1	1	-25	1	0.0278707	0.485	-5.72941	19	23	13	3UTR
hsa-let-7b-5p	AAK1	1	1	1	-30.8	1	0.00255315	0.5	-4.957	19	22	16	3UTR
hsa-let-7b-5p	MXD1	1	1	1	-22.1	1	0.00105634	0.574	-6.74759	16	18	11	3UTR
hsa-let-7b-5p	CPA4	1	1	1	-22.1	1	0.0376348	0.559	-5.26888	17	19	9	3UTR
hsa-let-7b-5p	DTX4	1	1	1	-21.1	1	0.0655272	0.485	-8.45246	18	21	12	3UTR
hsa-let-7b-5p	STX3	1	1	1	-23	1	6.46635e-06	0.559	-5.52986	18	23	11	3UTR
hsa-let-7b-5p	TET2	1	1	1	-24.6	1	0.00209415	0.544	-3.93757	20	25	13	3UTR
hsa-let-7b-5p	SLC10A7	1	1	1	-23.6	1	0.358502	0.588	-4.02637	18	23	7	3UTR
hsa-let-7b-5p	KCTD16	1	1	1	-20.1	1	0.208398	0.676	-9.59293	16	21	9	3UTR
hsa-let-7b-5p	PPARGC1B	1	1	1	-24.5	1	0.000379717	0.515	-13.6706	17	23	14	3UTR
hsa-let-7b-5p	LSM11	1	1	1	-20.1	1	0.200907	0.515	-10.8724	15	20	8	3UTR
hsa-let-7b-5p	ERGIC1	1	1	1	-20.7	1	0.0133111	0.382	-7.3964	17	18	17	3UTR
hsa-let-7b-5p	AGAP1	1	1	1	-25.1	1	0.00665112	0.382	-5.57006	19	24	8	3UTR
hsa-let-7b-5p	TRANK1	1	1	1	-24.7	1	0.263077	0.559	-8.62473	17	23	10	3UTR
hsa-let-7b-5p	TPP1	1	1	1	-21.2	1	0.0237242	0.647	-9.43035	16	19	11	3UTR
hsa-let-7b-5p	SOX6	1	1	1	-22.5	1	0.000297219	0.559	-5.03583	19	25	8	3UTR
hsa-let-7b-5p	TSPAN18	1	1	1	-24.2	1	0.000595829	0.426	-4.52877	16	19	13	3UTR
hsa-let-7b-5p	FNIP1	1	1	1	-22.1	1	0.0125396	0.691	-6.08354	16	19	12	3UTR
hsa-let-7b-5p	ACSL6	1	1	1	-22.2	1	0.00248175	0.632	-8.00486	17	23	9	3UTR
hsa-let-7b-5p	IL13	1	1	1	-23.3	1	0.00370376	0.456	-4.67302	18	22	11	3UTR
hsa-let-7b-5p	SOWAHA	1	1	1	-21	1	0.000719966	0.426	-6.07246	16	20	12	3UTR
hsa-let-7b-5p	NME4	1	1	1	-27.4	1	0.00417916	0.412	-5.03583	18	23	8	3UTR
hsa-let-7b-5p	RBFOX1	1	1	1	-22.2	1	0.00499929	0.603	-8.05823	16	20	13	3UTR
hsa-let-7b-5p	ERCC4	1	1	1	-19.2	1	0.0115674	0.574	-4.957	16	24	10	3UTR
hsa-let-7b-5p	EOGT	1	1	1	-21.8	1	0.00721175	0.5	-4.84971	18	19	18	3UTR
hsa-let-7b-5p	EPHA3	1	1	1	-22.2	1	0.00185647	0.662	-8.05823	17	21	11	3UTR
hsa-let-7b-5p	KPNA1	1	1	1	-21.2	1	2.99629e-05	0.574	-10.7891	16	18	13	3UTR
hsa-let-7b-5p	CCNJ	1	1	1	-24.8	1	0.0850726	0.676	-3.93757	20	46	9	3UTR
hsa-let-7b-5p	USP6	1	1	1	-22	1	0.120899	0.662	-7.86061	18	22	8	3UTR
hsa-let-7b-5p	FGF11	1	1	1	-22.8	1	0.166753	0.485	-8.40586	17	22	9	3UTR
hsa-let-7b-5p	GAS7	1	1	1	-24.6	1	0.00468711	0.412	-8.81432	18	19	18	3UTR
hsa-let-7b-5p	SALL3	1	1	1	-21.5	1	0.0056749	0.5	-5.22701	19	24	8	3UTR
hsa-let-7b-5p	CDC34	1	1	1	-23.1	1	0.0203846	0.368	-8.00486	17	22	9	3UTR
hsa-let-7b-5p	TEAD3	1	1	1	-21.9	1	0.0560184	0.426	-5.19005	17	21	8	3UTR
hsa-let-7b-5p	SLC25A27	1	1	1	-19.6	1	0.267888	0.456	-8.01321	17	23	10	3UTR
hsa-let-7b-5p	KLHL31	1	1	1	-20.4	1	0.0861405	0.618	-4.84971	18	24	7	3UTR
hsa-let-7f-5p	SLC30A4	1	1	0.961538	-19.7	1	0.0185733	0.676	-3.93757	20	22	10	3UTR
hsa-let-7f-5p	RNF217	1	1	0.961538	-20	1	0.180693	0.735	-4.90607	14	16	14	3UTR
hsa-let-7f-5p	POC1B-GALNT4	1	1	0.961538	-20.6	1	0.00171682	0.691	-4.99396	20	36	12	3UTR
hsa-let-7f-5p	GALNT4	1	1	0.961538	-20.6	1	0.00171682	0.691	-4.99396	20	36	12	3UTR
hsa-let-7f-5p	PPP1R16B	1	1	0.974359	-21.9	1	0.00162302	0.618	-6.51454	19	24	13	3UTR
hsa-let-7f-5p	CARNMT1	1	1	1	-18.3	1	0.00511507	0.485	-4.99396	15	18	8	3UTR
hsa-let-7f-5p	GPCPD1	1	1	1	-17.7	1	0.0245598	0.515	-5.18008	15	18	13	3UTR
hsa-let-7f-5p	LIPH	1	1	1	-20	1	0.0109714	0.353	-5.19005	17	20	9	3UTR
hsa-let-7f-5p	IGF2BP2	1	1	1	-17.4	1	0.718273	0.559	-6.09222	18	21	11	3UTR
hsa-let-7f-5p	SENP5	1	1	1	-23.5	1	0.000266305	0.456	-3.79332	19	22	16	3UTR
hsa-let-7f-5p	PCGF3	1	1	1	-19.3	1	0.0895672	0.559	-6.51454	16	20	13	3UTR
hsa-let-7f-5p	CPEB2	1	1	1	-18.7	1	2.95267e-05	0.529	-6.51454	13	15	13	3UTR
hsa-let-7f-5p	ZNF322	1	1	1	-19.7	1	0.000889754	0.544	-8.42926	19	21	14	3UTR
hsa-let-7f-5p	TTLL4	1	1	1	-19.5	1	0.00096574	0.5	-4.52877	14	17	13	3UTR
hsa-let-7f-5p	HOXD1	1	1	1	-17	1	0.00108312	0.632	-4.84971	14	15	14	3UTR
hsa-let-7f-5p	MIB1	1	1	1	-20.7	1	0.00702323	0.588	-4.76182	13	14	13	3UTR
hsa-let-7f-5p	GALNT1	1	1	1	-17.8	1	0.0042874	0.721	-7.3076	18	22	8	3UTR
hsa-let-7f-5p	RNF165	1	1	1	-19.9	1	0.00115361	0.5	-4.17062	15	18	10	3UTR
hsa-let-7f-5p	ONECUT2	1	1	1	-20.8	1	0.000565903	0.471	-7.86061	18	19	18	3UTR
hsa-let-7f-5p	PACS2	1	1	1	-18.3	1	0.00342061	0.368	-4.76182	13	14	13	3UTR
hsa-let-7f-5p	GJC1	1	1	1	-17.4	1	0.052074	0.647	-5.96246	13	15	13	3UTR
hsa-let-7f-5p	WNT9B	1	1	1	-17.2	1	6.56112e-06	0.456	-5.96246	13	15	13	3UTR
hsa-let-7f-5p	ADAMTS15	1	1	1	-19.9	1	0.00519826	0.471	-4.79441	15	18	13	3UTR
hsa-let-7f-5p	FOPNL	1	1	1	-20.9	1	0.00381374	0.412	-4.84971	15	16	15	3UTR
hsa-let-7f-5p	EEF2K	1	1	1	-21.4	1	0.0513248	0.574	-3.79332	18	23	12	3UTR
hsa-let-7f-5p	NKD1	1	1	1	-20.2	1	0.0526873	0.618	-7.14013	14	16	14	3UTR
hsa-let-7f-5p	MGAT4A	1	1	1	-18.6	1	0.0142427	0.441	-6.23647	14	19	8	3UTR
hsa-let-7f-5p	RANBP2	1	1	1	-19.8	1	0.0031111	0.618	-7.05204	12	13	12	3UTR
hsa-let-7f-5p	CYB561D1	1	1	1	-20	1	4.9317e-05	0.382	-8.00486	14	18	9	3UTR
hsa-let-7f-5p	LRIG2	1	1	1	-21.1	1	0.138388	0.632	-5.22671	20	23	16	3UTR
hsa-let-7f-5p	GDAP2	1	1	1	-25.8	1	0.00383261	0.618	-4.76182	19	22	13	3UTR
hsa-let-7f-5p	SLK	1	1	1	-19.6	1	0.0392209	0.603	-6.23647	14	18	8	3UTR
hsa-let-7f-5p	FREM2	1	1	1	-18	1	0.00293857	0.75	-7.34947	16	20	9	3UTR
hsa-let-7f-5p	STK24	1	1	1	-16.4	1	0.041955	0.662	-4.76182	13	14	13	3UTR
hsa-let-7f-5p	C19orf47	1	1	1	-22.5	1	2.34337e-09	0.353	-4.67302	15	17	14	3UTR
hsa-let-7f-5p	LPGAT1	1	1	1	-20.9	1	0.000322863	0.397	-4.84971	15	16	15	3UTR
hsa-let-7f-5p	LBR	1	1	1	-17.4	1	0.00847154	0.632	-7.05204	12	14	12	3UTR
hsa-let-7f-5p	GAN	1	1	1	-19.3	1	0.0275642	0.662	-8.7403	19	24	9	3UTR
hsa-let-7f-5p	RBMS2	1	1	1	-19.1	1	0.000211765	0.485	-4.90607	14	16	14	3UTR
hsa-let-7f-5p	NEMP1	1	1	1	-18.4	1	0.0273125	0.574	-4.76182	13	14	13	3UTR
hsa-let-7f-5p	LRIG3	1	1	1	-15.9	1	0.0795329	0.676	-10.3422	13	16	10	3UTR
hsa-let-7f-5p	SRGAP1	1	1	1	-17.4	1	0.0248902	0.632	-5.96246	13	14	13	3UTR
hsa-let-7f-5p	HMGA2	1	1	1	-18.7	1	0.227105	0.647	-8.42926	13	16	10	3UTR
hsa-let-7f-5p	IRS2	1	1	1	-17.9	1	0.0124776	0.485	-6.23647	14	16	14	3UTR
hsa-let-7f-5p	POTEM	1	1	1	-17.8	1	0.0252385	0.368	-4.02637	14	16	9	3UTR
hsa-let-7f-5p	DVL3	1	1	1	-18.8	1	0.011586	0.412	-10.3988	11	13	11	3UTR
hsa-let-7f-5p	PUDP	1	1	1	-18.2	1	0.0219382	0.603	-5.76291	13	15	13	3UTR
hsa-let-7f-5p	PIGA	1	1	1	-14.8	1	0.0179633	0.75	-12.8463	12	18	9	3UTR
hsa-let-7f-5p	SLC45A4	1	1	1	-20.4	1	0.00258141	0.412	-7.47494	15	19	9	3UTR
hsa-let-7f-5p	ACER2	1	1	1	-17.2	1	0.00680679	0.603	-10.2546	10	12	10	3UTR
hsa-let-7f-5p	SLC25A18	1	1	1	-15.5	1	0.0039349	0.471	-13.2236	10	11	10	3UTR
hsa-let-7f-5p	SKIDA1	1	1	1	-22.4	1	0.000305526	0.397	-3.93757	16	19	11	3UTR
hsa-let-7f-5p	USP24	1	1	1	-18.6	1	0.00901965	0.662	-6.90779	11	12	11	3UTR
hsa-let-7f-5p	HS2ST1	1	1	1	-17.1	1	0.0213955	0.588	-14.554	15	16	15	3UTR
hsa-let-7f-5p	BCAT1	1	1	1	-17.6	1	0.000421178	0.647	-4.65016	16	18	12	3UTR
hsa-let-7f-5p	C5orf51	1	1	1	-17.5	1	0.0114626	0.603	-4.79441	15	17	13	3UTR
hsa-let-7f-5p	MAP3K1	1	1	1	-20	1	0.014508	0.632	-7.05204	12	14	12	3UTR
hsa-let-7f-5p	CACNA1E	1	1	1	-18.6	1	0.0029605	0.544	-6.90779	11	12	11	3UTR
hsa-let-7f-5p	PPP1R12B	1	1	1	-15.9	1	0.0288048	0.559	-4.90607	14	16	12	3UTR
hsa-let-7f-5p	ETNK2	1	1	1	-18.9	1	0.000177894	0.382	-4.84971	14	17	7	3UTR
hsa-let-7f-5p	PPP1R15B	1	1	1	-20.7	1	0.000810715	0.676	-7.28438	19	22	11	3UTR
hsa-let-7f-5p	MDM4	1	1	1	-18	1	0.018212	0.382	-6.23647	14	18	8	3UTR
hsa-let-7f-5p	ELK4	1	1	1	-18.5	1	0.00253664	0.574	-4.76182	13	14	13	3UTR
hsa-let-7f-5p	YOD1	1	1	1	-18.1	1	0.0158146	0.529	-10.3988	11	12	11	3UTR
hsa-let-7f-5p	DICER1	1	1	1	-20.1	1	0.000714709	0.647	-5.48126	16	18	16	3UTR
hsa-let-7f-5p	TUSC2	1	1	1	-19.6	1	0.0192253	0.441	-4.79441	15	18	13	3UTR
hsa-let-7f-5p	SFMBT1	1	1	1	-17.3	1	0.023095	0.647	-5.61866	12	14	12	3UTR
hsa-let-7f-5p	RDH10	1	1	1	-20.9	1	0.00639059	0.471	-4.84971	15	16	15	3UTR
hsa-let-7f-5p	RUNX1T1	1	1	1	-15.2	1	0.0367803	0.662	-7.79385	12	14	10	3UTR
hsa-let-7f-5p	MTDH	1	1	1	-15	1	0.0414454	0.647	-7.05204	12	13	12	3UTR
hsa-let-7f-5p	ADGRL3	1	1	1	-17.2	1	0.0356994	0.632	-8.14541	13	15	10	3UTR
hsa-let-7f-5p	SYNCRIP	1	1	1	-21.9	1	0.00407343	0.676	-4.65016	18	22	8	3UTR
hsa-let-7f-5p	FAXC	1	1	1	-23	1	0.0179846	0.515	-5.83853	19	21	19	3UTR
hsa-let-7f-5p	SLC2A12	1	1	1	-15.7	1	0.00346984	0.588	-7.00542	12	14	12	3UTR
hsa-let-7f-5p	TMEM234	1	1	1	-16.1	1	0.242141	0.412	-5.61866	12	13	12	3UTR
hsa-let-7f-5p	USP44	1	1	1	-20.2	1	0.00278853	0.706	-7.28438	19	21	11	3UTR
hsa-let-7f-5p	ATP2A2	1	1	1	-18.8	1	0.000613106	0.559	-4.67302	15	18	9	3UTR
hsa-let-7f-5p	AAK1	1	1	1	-16.3	1	0.172018	0.647	-6.90779	11	12	11	3UTR
hsa-let-7f-5p	AP1S1	1	1	1	-19.7	1	0.0492523	0.338	-7.05204	12	14	12	3UTR
hsa-let-7f-5p	DTX4	1	1	1	-24.9	1	0.0381778	0.485	-5.08246	18	20	18	3UTR
hsa-let-7f-5p	KCTD16	1	1	1	-18.7	1	0.00353687	0.632	-5.22701	14	17	8	3UTR
hsa-let-7f-5p	GRPEL2	1	1	1	-18.4	1	0.00306418	0.412	-6.23647	14	16	14	3UTR
hsa-let-7f-5p	GABRA6	1	1	1	-19.9	1	0.0431521	0.676	-7.13993	18	20	10	3UTR
hsa-let-7f-5p	AGAP1	1	1	1	-17.5	1	0.0471704	0.691	-7.05204	12	14	12	3UTR
hsa-let-7f-5p	TPP1	1	1	1	-16.4	1	0.0237242	0.647	-10.3988	11	13	11	3UTR
hsa-let-7f-5p	LYVE1	1	1	1	-19.9	1	0.00695076	0.676	-9.9649	18	22	9	3UTR
hsa-let-7f-5p	EIF4G2	1	1	1	-15.8	1	5.77501e-05	0.588	-9.54656	12	14	12	3UTR
hsa-let-7f-5p	KCNC1	1	1	1	-21.1	1	0.00388751	0.588	-6.25121	18	21	11	3UTR
hsa-let-7f-5p	FNIP1	1	1	1	-24.4	1	0.0125396	0.691	-6.08354	16	19	12	3UTR
hsa-let-7f-5p	IL13	1	1	1	-19.5	1	0.00370376	0.456	-7.05204	12	13	12	3UTR
hsa-let-7f-5p	ZNF200	1	1	1	-15.5	1	0.000808419	0.529	-13.2236	10	11	10	3UTR
hsa-let-7f-5p	EPHA3	1	1	1	-17.3	1	0.0127445	0.706	-10.4754	16	22	9	3UTR
hsa-let-7f-5p	LOXL4	1	1	1	-18.5	1	0.0187494	0.485	-5.69428	14	17	10	3UTR
hsa-let-7f-5p	TP53	1	1	1	-18.1	1	0.00013516	0.338	-6.23647	14	15	14	3UTR
hsa-let-7f-5p	SMCR8	1	1	1	-17.4	1	0.000115753	0.456	-8.25288	13	15	11	3UTR
hsa-let-7f-5p	TNFSF9	1	1	1	-17.7	1	0.0548703	0.471	-6.23647	14	18	8	3UTR
hsa-let-7f-5p	ID3	0	0	0.961538	-25.3	1	0.00237745	0.618	-6.23056	19	33	9	3UTR
hsa-miR-10b-5p	NR4A3	1	1	1	-20.1	1	0.000400978	0.588	-8.2379	13	16	9	3UTR
hsa-miR-10b-5p	INO80D	1	1	1	-20.3	1	6.63369e-05	0.529	-4.957	14	17	10	3UTR
hsa-miR-10b-5p	RPRD1A	1	1	1	-17.2	1	7.10122e-05	0.691	-13.2236	10	12	10	3UTR
hsa-miR-10b-5p	EBF2	1	1	1	-17.3	1	0.00212722	0.441	-4.17062	15	20	6	3UTR
hsa-miR-10b-5p	ARHGEF12	1	1	1	-17.2	1	0.0513875	0.676	-13.2236	10	12	10	3UTR
hsa-miR-10b-5p	PAPD5	1	1	1	-17.8	1	0.00695322	0.574	-10.3422	13	15	10	3UTR
hsa-miR-10b-5p	NCOR2	1	1	1	-20.4	1	0.000341616	0.691	-4.99396	15	17	15	3UTR
hsa-miR-10b-5p	TMEM132B	1	1	1	-19.8	1	4.13673e-07	0.5	-9.2723	11	14	9	3UTR
hsa-miR-10b-5p	RAP2A	1	1	1	-20.3	1	0.00172915	0.574	-8.57351	14	16	11	3UTR
hsa-miR-10b-5p	HAS3	1	1	1	-17.8	1	1.69808e-05	0.426	-12.0971	10	12	8	3UTR
hsa-miR-10b-5p	XRN1	1	1	1	-18.5	1	0.0528781	0.765	-10.3988	11	13	11	3UTR
hsa-miR-10b-5p	MTMR3	1	1	1	-17	1	0.0010282	0.544	-9.29429	12	16	8	3UTR
hsa-miR-10b-5p	ZMYND11	1	1	1	-18.2	1	0.000194347	0.676	-8.13185	11	15	6	3UTR
hsa-miR-10b-5p	SDC1	1	1	1	-21.1	1	5.44112e-05	0.515	-7.16335	18	22	11	3UTR
hsa-miR-10b-5p	LGALSL	1	1	1	-16.8	1	0.0213781	0.588	-8.76339	12	14	12	3UTR
hsa-miR-10b-5p	KLHDC10	1	1	1	-17.4	1	9.223e-05	0.471	-13.2236	10	12	10	3UTR
hsa-miR-10b-5p	ADGRL1	1	1	1	-17.1	1	0.00675938	0.382	-5.81821	12	17	7	3UTR
hsa-miR-10b-5p	GABRB2	1	1	1	-15.2	1	0.00739175	0.676	-9.83019	11	14	9	3UTR
hsa-miR-10b-5p	LHFPL4	1	1	1	-22.5	1	0.000167268	0.368	-4.67302	15	19	10	3UTR
hsa-miR-10b-5p	NR2C2	1	1	1	-22.5	1	0.00414134	0.544	-4.90607	14	16	7	3UTR
hsa-miR-10b-5p	CADM2	1	1	1	-22.5	1	0.000348202	0.662	-7.09331	19	23	8	3UTR
hsa-miR-10b-5p	CRLF3	1	1	1	-19.7	1	0.00432378	0.515	-6.10696	15	17	15	3UTR
hsa-miR-10b-5p	ATCAY	1	1	1	-16.4	1	0.00357237	0.544	-12.3202	11	16	9	3UTR
hsa-miR-1249-3p	EPHB2	1	1	1	-30.3	1	0.107803	0.382	-4.957	19	23	8	3UTR
hsa-miR-135b-5p	DPF1	1	1	0.961538	-20.5	1	1.73902e-05	0.426	-8.05661	16	18	12	3UTR
hsa-miR-135b-5p	ZKSCAN1	1	1	0.961538	-18.6	1	0.00123732	0.662	-4.957	15	17	10	3UTR
hsa-miR-135b-5p	TGFBR1	1	1	1	-21.9	1	0.0111107	0.632	-7.7949	19	26	8	3UTR
hsa-miR-135b-5p	ZNF322	1	1	1	-20.7	1	0.00310989	0.588	-7.9845	20	24	15	3UTR
hsa-miR-135b-5p	ARHGEF4	1	1	1	-21	1	0.001588	0.485	-5.02746	19	24	13	3UTR
hsa-miR-135b-5p	PGR	1	1	1	-20.7	1	0.00191813	0.721	-5.9393	14	17	11	3UTR
hsa-miR-135b-5p	RNF138	1	1	1	-15.8	1	0.138639	0.676	-10.3988	11	13	11	3UTR
hsa-miR-135b-5p	KLF13	1	1	1	-21.8	1	0.0550713	0.588	-17.0124	16	18	10	3UTR
hsa-miR-135b-5p	ZNF652	1	1	1	-24.3	1	0.00827754	0.765	-3.93757	18	19	18	3UTR
hsa-miR-135b-5p	CASZ1	1	1	1	-20.5	1	0.00611617	0.368	-6.51454	14	16	14	3UTR
hsa-miR-135b-5p	HMBOX1	1	1	1	-19.9	1	0.00245981	0.632	-4.79441	16	19	13	3UTR
hsa-miR-135b-5p	TEX2	1	1	1	-19.2	1	0.00107633	0.559	-14.7217	16	24	7	3UTR
hsa-miR-135b-5p	NECTIN1	1	1	1	-23.8	1	0.000102468	0.471	-6.51454	19	20	19	3UTR
hsa-miR-135b-5p	SIAH1	1	1	1	-21	1	0.000729793	0.544	-12.6708	16	20	13	3UTR
hsa-miR-135b-5p	KCNB1	1	1	1	-21.7	1	0.000446013	0.485	-7.3076	19	23	12	3UTR
hsa-miR-135b-5p	SPATA2	1	1	1	-17.5	1	0.0115793	0.471	-16.9839	14	21	11	3UTR
hsa-miR-135b-5p	NTNG1	1	1	1	-18.1	1	0.00356197	0.544	-9.54656	12	13	12	3UTR
hsa-miR-135b-5p	RAB3GAP2	1	1	1	-19.9	1	0.000331962	0.603	-13.6656	16	20	11	3UTR
hsa-miR-135b-5p	CALN1	1	1	1	-18.1	1	0.00149393	0.368	-9.2861	17	19	13	3UTR
hsa-miR-135b-5p	RIC1	1	1	1	-21.4	1	0.000346743	0.662	-4.957	18	23	10	3UTR
hsa-miR-135b-5p	PSIP1	1	1	1	-21.1	1	0.0008618	0.647	-7.80875	20	25	14	3UTR
hsa-miR-135b-5p	RBFOX2	1	1	1	-27.4	1	6.98772e-06	0.471	-6.51454	18	20	18	3UTR
hsa-miR-135b-5p	NEGR1	1	1	1	-22.9	1	0.00068374	0.603	-11.4283	17	21	14	3UTR
hsa-miR-135b-5p	AEBP2	1	1	1	-19.9	1	0.00983399	0.706	-6.76235	20	24	10	3UTR
hsa-miR-135b-5p	RASSF8	1	1	1	-18	1	0.000349677	0.647	-5.33701	14	16	14	3UTR
hsa-miR-135b-5p	SNX18	1	1	1	-19.2	1	0.00644905	0.618	-5.19005	13	14	13	3UTR
hsa-miR-135b-5p	RALGPS2	1	1	1	-20	1	0.0196663	0.574	-3.93757	19	26	12	3UTR
hsa-miR-135b-5p	C6orf120	1	1	1	-21.9	1	0.00105457	0.603	-6.51454	15	17	15	3UTR
hsa-miR-135b-5p	ATG14	1	1	1	-18.5	1	0.000159052	0.485	-9.59293	16	18	13	3UTR
hsa-miR-135b-5p	PIGH	1	1	1	-20.9	1	0.000794484	0.515	-4.99396	21	29	10	3UTR
hsa-miR-135b-5p	FOXN3	1	1	1	-17.5	1	0.0133017	0.691	-11.3517	14	18	9	3UTR
hsa-miR-135b-5p	GLYCTK	1	1	1	-30.8	1	0.00944909	0.5	-6.76235	22	24	12	3UTR
hsa-miR-135b-5p	MOB1B	1	1	1	-21.2	1	0.0201063	0.603	-4.957	16	18	16	3UTR
hsa-miR-135b-5p	CCNG2	1	1	1	-18	1	0.0172246	0.544	-4.90607	14	15	14	3UTR
hsa-miR-135b-5p	CLVS2	1	1	1	-20	1	0.165586	0.603	-4.957	20	37	14	3UTR
hsa-miR-135b-5p	PDE7B	1	1	1	-18.3	1	0.00277434	0.662	-10.1173	17	23	9	3UTR
hsa-miR-135b-5p	ZNF362	1	1	1	-19	1	0.0587734	0.603	-9.54656	13	15	13	3UTR
hsa-miR-135b-5p	SLC8A1	1	1	1	-18.2	1	0.0162134	0.618	-7.98902	14	16	13	3UTR
hsa-miR-135b-5p	NAMPT	1	1	1	-17	1	0.182386	0.779	-7.05204	12	14	12	3UTR
hsa-miR-135b-5p	KIAA1549	1	1	1	-24.3	1	0.0104292	0.574	-4.957	19	22	16	3UTR
hsa-miR-135b-5p	ZNF302	1	1	1	-22.5	1	0.0554354	0.632	-8.57351	19	23	14	3UTR
hsa-miR-135b-5p	SLC39A13	1	1	1	-18.1	1	0.000249284	0.324	-6.51454	14	17	10	3UTR
hsa-miR-135b-5p	VPS37C	1	1	1	-21.1	1	0.00038408	0.412	-6.24613	15	17	10	3UTR
hsa-miR-135b-5p	ESRRA	1	1	1	-18.6	1	0.000147252	0.426	-6.50069	14	16	14	3UTR
hsa-miR-135b-5p	RAB33B	1	1	1	-18.9	1	5.1771e-05	0.706	-6.23647	14	16	8	3UTR
hsa-miR-135b-5p	NR3C2	1	1	1	-25.1	1	0.00054696	0.662	-3.93757	16	18	16	3UTR
hsa-miR-135b-5p	JAKMIP2	1	1	1	-20.7	1	0.0023536	0.647	-3.79332	20	27	12	3UTR
hsa-miR-135b-5p	ATP2B2	1	1	1	-21.4	1	0.00193073	0.471	-10.1092	18	21	15	3UTR
hsa-miR-135b-5p	SV2B	1	1	1	-21.7	1	0.00033745	0.544	-8.19652	18	22	7	3UTR
hsa-miR-135b-5p	BBX	1	1	1	-18.8	1	0.00121566	0.485	-9.07604	15	18	13	3UTR
hsa-miR-135b-5p	ENTPD1	1	1	1	-19.6	1	8.01558e-05	0.529	-12.7428	15	19	8	3UTR
hsa-miR-135b-5p	SRSF3	1	1	1	-18.9	1	0.00803149	0.691	-11.6382	17	21	12	3UTR
hsa-miR-135b-5p	RIMS1	1	1	1	-19.7	1	0.0053569	0.544	-6.51454	18	23	12	3UTR
hsa-miR-138-5p	PEG10	1	1	0.961538	-23.4	1	0.179266	0.515	-11.1389	17	19	11	3UTR
hsa-miR-138-5p	ZNF275	1	1	0.961538	-27	1	1.50518e-05	0.456	-3.79332	21	25	12	3UTR
hsa-miR-138-5p	THAP1	1	1	0.974359	-19.5	1	0.028559	0.544	-8.71745	16	23	8	3UTR
hsa-miR-138-5p	EDC3	1	1	0.980769	-24.2	1	3.88624e-05	0.456	-8.87667	19	45	8	3UTR
hsa-miR-138-5p	PPARGC1B	1	1	0.980769	-24.6	1	0.00180502	0.485	-10.8724	18	26	8	3UTR
hsa-miR-138-5p	NSFL1C	1	1	1	-25.9	1	0.02392	0.485	-13.2433	18	23	13	3UTR
hsa-miR-138-5p	SOGA1	1	1	1	-30.4	1	6.06294e-05	0.574	-5.38561	18	24	7	3UTR
hsa-miR-138-5p	RPRD1B	1	1	1	-24.1	1	1.29076e-05	0.647	-6.98341	17	23	6	3UTR
hsa-miR-138-5p	KCNK15	1	1	1	-30.1	1	0.000101592	0.456	-8.56189	19	20	19	3UTR
hsa-miR-138-5p	SYS1	1	1	1	-22.3	1	7.42466e-06	0.5	-4.90607	20	41	9	3UTR
hsa-miR-138-5p	PPARGC1A	1	1	1	-22.1	1	0.0262144	0.618	-6.09222	16	23	7	3UTR
hsa-miR-138-5p	SNX30	1	1	1	-24	1	0.00501712	0.412	-7.7918	17	21	10	3UTR
hsa-miR-138-5p	SCAI	1	1	1	-24.3	1	0.0181938	0.529	-6.62812	17	23	5	3UTR
hsa-miR-138-5p	RALGPS1	1	1	1	-24.3	1	0.0124215	0.574	-3.79332	15	17	15	3UTR
hsa-miR-138-5p	ZER1	1	1	1	-25.5	1	1.0609e-07	0.412	-12.9906	16	19	10	3UTR
hsa-miR-138-5p	KIF13A	1	1	1	-27.8	1	2.33025e-05	0.412	-4.65016	19	29	10	3UTR
hsa-miR-138-5p	CREB1	1	1	1	-23	1	0.00637532	0.5	-5.38561	17	22	12	3UTR
hsa-miR-138-5p	ARRB1	1	1	1	-24.2	1	0.0691639	0.382	-8.09519	19	25	8	3UTR
hsa-miR-138-5p	TCF4	1	1	1	-24	1	0.000725491	0.485	-8.09298	16	19	10	3UTR
hsa-miR-138-5p	EIF3J	1	1	1	-22.6	1	0.00069742	0.618	-5.69428	18	21	7	3UTR
hsa-miR-138-5p	EID1	1	1	1	-21.4	1	0.000709873	0.647	-3.79332	20	25	8	3UTR
hsa-miR-138-5p	TMOD2	1	1	1	-19.8	1	0.04522	0.618	-3.79332	15	17	15	3UTR
hsa-miR-138-5p	IGF2BP1	1	1	1	-25.8	1	0.00695298	0.632	-6.6181	19	33	9	3UTR
hsa-miR-138-5p	SZRD1	1	1	1	-24.1	1	0.0320014	0.368	-7.06072	18	24	9	3UTR
hsa-miR-138-5p	DNAJB6	1	1	1	-22.1	1	0.000829664	0.632	-6.6181	19	23	9	3UTR
hsa-miR-138-5p	DGKE	1	1	1	-24.5	1	0.0386106	0.662	-4.02637	19	23	14	3UTR
hsa-miR-138-5p	SOX9	1	1	1	-26.5	1	0.0547582	0.5	-7.5866	18	23	9	3UTR
hsa-miR-138-5p	CDR2L	1	1	1	-31	1	1.37466e-05	0.324	-5.61866	19	25	8	3UTR
hsa-miR-138-5p	VAPB	1	1	1	-27.8	1	0.000449571	0.456	-7.79385	18	21	14	3UTR
hsa-miR-138-5p	FBXO41	1	1	1	-28.3	1	6.62443e-05	0.5	-5.61866	16	24	12	3UTR
hsa-miR-138-5p	CHST10	1	1	1	-22.7	1	0.00128194	0.485	-5.33701	19	31	10	3UTR
hsa-miR-138-5p	RHOC	1	1	1	-24.1	1	0.000380525	0.5	-5.70655	17	19	15	3UTR
hsa-miR-138-5p	HIF1AN	1	1	1	-23.7	1	0.00175614	0.529	-8.85129	19	22	8	3UTR
hsa-miR-138-5p	NOVA2	1	1	1	-25.1	1	0.025161	0.324	-8.19652	19	23	10	3UTR
hsa-miR-138-5p	DESI2	1	1	1	-24	1	0.00209458	0.471	-11.3899	17	19	11	3UTR
hsa-miR-138-5p	THAP11	1	1	1	-24.8	1	0.00138103	0.456	-5.22671	21	26	8	3UTR
hsa-miR-138-5p	NXN	1	1	1	-23.3	1	0.000821853	0.426	-10.198	16	21	9	3UTR
hsa-miR-138-5p	TSR1	1	1	1	-24.1	1	0.0050289	0.515	-8.25288	16	19	13	3UTR
hsa-miR-138-5p	NCBP3	1	1	1	-25.2	1	7.98979e-05	0.412	-7.35355	20	28	8	3UTR
hsa-miR-138-5p	CALN1	1	1	1	-24.3	1	0.00178823	0.529	-11.127	18	23	10	3UTR
hsa-miR-138-5p	CACNA2D1	1	1	1	-24.7	1	0.00599627	0.456	-5.61866	18	29	9	3UTR
hsa-miR-138-5p	CDK6	1	1	1	-20.1	1	0.00683745	0.559	-3.93757	16	17	16	3UTR
hsa-miR-138-5p	PPM1L	1	1	1	-24.2	1	0.00129922	0.485	-7.00542	18	22	6	3UTR
hsa-miR-138-5p	ATP11C	1	1	1	-19.9	1	0.00527878	0.765	-9.9649	17	20	9	3UTR
hsa-miR-138-5p	GTPBP1	1	1	1	-25.9	1	0.000706168	0.5	-6.10696	20	25	9	3UTR
hsa-miR-138-5p	TNRC6B	1	1	1	-23.9	1	0.000679954	0.471	-10.7429	18	23	6	3UTR
hsa-miR-138-5p	KIAA0930	1	1	1	-24.4	1	0.0006322	0.456	-11.7095	17	18	17	3UTR
hsa-miR-138-5p	MBTPS2	1	1	1	-21.9	1	0.000408753	0.412	-5.58516	16	23	12	3UTR
hsa-miR-138-5p	KANK1	1	1	1	-23.2	1	0.0016266	0.529	-8.97364	17	20	8	3UTR
hsa-miR-138-5p	LENG8	1	1	1	-24.3	1	0.00183682	0.279	-8.21843	16	19	7	3UTR
hsa-miR-138-5p	HMGXB4	1	1	1	-22.8	1	0.00960843	0.515	-8.21039	19	24	5	3UTR
hsa-miR-138-5p	NSMF	1	1	1	-25.5	1	3.41329e-08	0.294	-6.19385	19	23	11	3UTR
hsa-miR-138-5p	UPF2	1	1	1	-28.2	1	5.39396e-06	0.353	-8.21039	17	24	9	3UTR
hsa-miR-138-5p	FAM169A	1	1	1	-23.3	1	0.00309175	0.618	-9.2627	17	18	17	3UTR
hsa-miR-138-5p	ILDR2	1	1	1	-26.8	1	6.29507e-05	0.588	-4.90607	17	18	17	3UTR
hsa-miR-138-5p	TNFSF4	1	1	1	-25.8	1	0.00217762	0.441	-5.9393	18	35	8	3UTR
hsa-miR-138-5p	SLC39A9	1	1	1	-25	1	0.00094232	0.574	-4.84971	19	50	10	3UTR
hsa-miR-138-5p	UNC5D	1	1	1	-23.6	1	0.0436468	0.544	-5.38561	17	21	8	3UTR
hsa-miR-138-5p	EIF4EBP1	1	1	1	-21.3	1	0.0172113	0.397	-6.85115	19	34	9	3UTR
hsa-miR-138-5p	LYPLA1	1	1	1	-23.7	1	0.000346935	0.559	-7.47494	18	25	8	3UTR
hsa-miR-138-5p	ZNF704	1	1	1	-26.8	1	0.0106968	0.603	-3.79332	19	36	13	3UTR
hsa-miR-138-5p	RIMS2	1	1	1	-22.7	1	0.00183058	0.412	-7.35355	17	28	5	3UTR
hsa-miR-138-5p	LIMCH1	1	1	1	-24.1	1	0.0134839	0.559	-11.9642	15	22	7	3UTR
hsa-miR-138-5p	L3MBTL3	1	1	1	-21.1	1	0.000203851	0.603	-8.36268	17	24	6	3UTR
hsa-miR-138-5p	PDIK1L	1	1	1	-20.1	1	0.00360863	0.662	-3.79332	20	24	11	3UTR
hsa-miR-138-5p	SDC3	1	1	1	-26.5	1	0.000868008	0.397	-9.07598	21	50	8	3UTR
hsa-miR-138-5p	MANEAL	1	1	1	-30.5	1	0.0500367	0.412	-4.52877	20	24	7	3UTR
hsa-miR-138-5p	SH2B3	1	1	1	-22.7	1	0.00114215	0.529	-4.52877	18	22	7	3UTR
hsa-miR-138-5p	SRRM4	1	1	1	-25.3	1	3.50969e-05	0.441	-7.35355	20	24	10	3UTR
hsa-miR-138-5p	RELN	1	1	1	-25.5	1	0.00664247	0.603	-3.79332	19	42	11	3UTR
hsa-miR-138-5p	CREB3L2	1	1	1	-25.1	1	0.00174909	0.456	-7.5608	17	22	10	3UTR
hsa-miR-138-5p	LSM14A	1	1	1	-21.4	1	0.00737209	0.559	-7.78178	16	18	8	3UTR
hsa-miR-138-5p	YPEL4	1	1	1	-23.7	1	0.0120289	0.353	-6.90779	18	28	8	3UTR
hsa-miR-138-5p	GM2A	1	1	1	-24.7	1	0.0291344	0.574	-6.62812	17	23	5	3UTR
hsa-miR-138-5p	MFAP3	1	1	1	-23.5	1	0.136356	0.544	-5.70655	17	22	11	3UTR
hsa-miR-138-5p	PWWP2A	1	1	1	-23.1	1	0.0610169	0.559	-4.65016	17	20	12	3UTR
hsa-miR-138-5p	UIMC1	1	1	1	-20.2	1	0.00430929	0.529	-11.1271	14	20	6	3UTR
hsa-miR-138-5p	FOXC1	1	1	1	-26.4	1	0.0450321	0.618	-5.03583	18	25	8	3UTR
hsa-miR-138-5p	SYT13	1	1	1	-30.5	1	0.000574163	0.485	-6.62812	18	23	7	3UTR
hsa-miR-138-5p	PHF21A	1	1	1	-27.2	1	0.0204335	0.382	-6.82535	21	29	9	3UTR
hsa-miR-138-5p	ARRDC3	1	1	1	-22.8	1	0.00166266	0.544	-6.05095	16	22	7	3UTR
hsa-miR-138-5p	ARPIN	1	1	1	-26.1	1	0.000738587	0.485	-6.55112	19	22	8	3UTR
hsa-miR-138-5p	SLCO3A1	1	1	1	-24.1	1	0.0073386	0.647	-5.18008	20	23	9	3UTR
hsa-miR-138-5p	JMJD8	1	1	1	-27.2	1	1.66432e-05	0.397	-4.79441	20	29	9	3UTR
hsa-miR-138-5p	ST3GAL6	1	1	1	-29.4	1	0.00223413	0.632	-3.93757	21	27	7	3UTR
hsa-miR-138-5p	ZNF148	1	1	1	-23.3	1	0.0223841	0.647	-5.9393	17	18	17	3UTR
hsa-miR-138-5p	EFNB3	1	1	1	-22.6	1	0.0293046	0.368	-8.31606	18	24	7	3UTR
hsa-miR-138-5p	GAS7	1	1	1	-31.2	1	0.0136628	0.588	-4.67302	20	23	14	3UTR
hsa-miR-138-5p	TAOK1	1	1	1	-22	1	1.91244e-05	0.5	-8.25288	17	28	11	3UTR
hsa-miR-138-5p	USP49	1	1	1	-23.7	1	0.0402933	0.441	-5.9255	17	21	12	3UTR
hsa-miR-138-5p	SMAD9	0	0	0.961538	-18.7	1	0.00617296	0.75	-5.9393	14	17	11	3UTR
hsa-miR-140-5p	VCPIP1	1	1	0.974359	-21.1	1	0.00083034	0.588	-6.85115	18	21	13	3UTR
hsa-miR-140-5p	PALM2-AKAP2	1	1	1	-22.7	1	0.00326643	0.529	-5.19005	19	30	10	3UTR
hsa-miR-140-5p	AKAP2	1	1	1	-22.7	1	0.00326643	0.529	-5.19005	19	30	10	3UTR
hsa-miR-140-5p	FBXO45	1	1	1	-24	1	0.000485869	0.618	-10.3422	19	23	10	3UTR
hsa-miR-140-5p	KATNBL1	1	1	1	-18.8	1	0.000281331	0.603	-8.55011	13	20	7	3UTR
hsa-miR-140-5p	VEZF1	1	1	1	-19.5	1	4.29546e-05	0.456	-6.44976	13	15	13	3UTR
hsa-miR-140-5p	TTYH2	1	1	1	-19.4	1	0.00370212	0.515	-9.71661	16	21	11	3UTR
hsa-miR-140-5p	DOK4	1	1	1	-23	1	3.31387e-05	0.412	-5.83853	19	23	10	3UTR
hsa-miR-140-5p	ADAMTS5	1	1	1	-20	1	0.00538764	0.632	-9.06125	16	18	13	3UTR
hsa-miR-140-5p	BACH1	1	1	1	-19	1	0.000829325	0.618	-5.22701	14	18	8	3UTR
hsa-miR-140-5p	RALA	1	1	1	-20.8	1	0.00146467	0.603	-6.32527	16	20	9	3UTR
hsa-miR-140-5p	PHF6	1	1	1	-18.8	1	0.00510162	0.618	-5.58391	18	24	12	3UTR
hsa-miR-140-5p	SLC38A2	1	1	1	-22.9	1	0.00139071	0.603	-4.90607	18	23	14	3UTR
hsa-miR-140-5p	ADCY6	1	1	1	-22	1	0.000967566	0.485	-11.4475	16	18	15	3UTR
hsa-miR-140-5p	ERBIN	1	1	1	-19.6	1	0.002143	0.647	-6.9954	14	18	10	3UTR
hsa-miR-140-5p	TTYH3	1	1	1	-22.3	1	8.55789e-07	0.368	-7.78178	17	21	8	3UTR
hsa-miR-140-5p	SCRN1	1	1	1	-21.8	1	6.95918e-06	0.441	-6.46361	16	18	14	3UTR
hsa-miR-140-5p	OSTM1	1	1	1	-19.5	1	0.000605547	0.5	-4.02637	14	17	12	3UTR
hsa-miR-140-5p	KDM7A	1	1	1	-20	1	0.0042345	0.574	-3.93757	20	67	11	3UTR
hsa-miR-140-5p	PGP	1	1	1	-22	1	0.000168102	0.368	-5.22671	21	27	9	3UTR
hsa-miR-140-5p	ZBTB20	1	1	1	-22.5	1	5.8225e-06	0.382	-6.76235	16	20	10	3UTR
hsa-miR-140-5p	ID2	0	0	0.961538	-22.5	1	0.000541197	0.588	-4.99396	19	29	9	3UTR
hsa-miR-140-5p	BMP2	0	0	0.961538	-18.3	1	0.00557063	0.75	-4.17062	15	18	11	3UTR
hsa-miR-145-5p	ORC4	1	1	0.961538	-27.8	1	0.00074191	0.515	-3.79332	21	30	8	3UTR
hsa-miR-145-5p	FLT1	1	1	0.961538	-22.9	1	0.00290045	0.603	-3.93757	23	58	9	3UTR
hsa-miR-145-5p	TPT1	1	1	0.961538	-23.7	1	0.00316711	0.529	-3.93757	20	56	8	3UTR
hsa-miR-145-5p	ZBTB33	1	1	0.961538	-23.8	1	0.0195036	0.632	-3.79332	20	28	10	3UTR
hsa-miR-145-5p	SERINC5	1	1	0.961538	-27.2	1	0.00443921	0.544	-3.79332	22	48	9	3UTR
hsa-miR-145-5p	JPH1	1	1	0.961538	-21.1	1	6.47086e-06	0.441	-9.88456	15	19	11	3UTR
hsa-miR-145-5p	ABCE1	1	1	0.961538	-20.6	1	0.00505852	0.632	-3.79332	20	53	8	3UTR
hsa-miR-145-5p	ADAM19	1	1	0.961538	-25.4	1	0.000319143	0.515	-3.79332	20	30	10	3UTR
hsa-miR-145-5p	SKP1	1	1	0.961538	-26.1	1	0.00601628	0.662	-3.93757	20	29	11	3UTR
hsa-miR-145-5p	EIF4EBP2	1	1	0.961538	-24	1	0.000130721	0.456	-9.95757	18	21	14	3UTR
hsa-miR-145-5p	TAOK1	1	1	0.961538	-26	1	0.0738964	0.721	-3.79332	21	35	10	3UTR
hsa-miR-145-5p	NUDT3	1	1	0.961538	-28.6	1	0.00167238	0.603	-3.79332	20	35	12	3UTR
hsa-miR-145-5p	SLC1A2	1	1	0.974359	-22.7	1	0.00162436	0.632	-6.09222	20	29	8	3UTR
hsa-miR-145-5p	PCSK5	1	1	1	-24.6	1	4.84695e-05	0.529	-3.79332	19	26	8	3UTR
hsa-miR-145-5p	PSAT1	1	1	1	-23	1	9.76172e-05	0.5	-8.81344	16	25	7	3UTR
hsa-miR-145-5p	TMOD1	1	1	1	-28.3	1	3.34157e-06	0.382	-3.93757	21	39	11	3UTR
hsa-miR-145-5p	RASSF2	1	1	1	-25.4	1	0.000100299	0.5	-6.51454	20	25	10	3UTR
hsa-miR-145-5p	TM9SF4	1	1	1	-23	1	0.00997824	0.603	-10.5688	17	21	12	3UTR
hsa-miR-145-5p	SEL1L3	1	1	1	-23.8	1	0.00141654	0.574	-4.67302	19	27	7	3UTR
hsa-miR-145-5p	SLC25A25	1	1	1	-23	1	0.000339639	0.426	-6.94906	17	22	7	3UTR
hsa-miR-145-5p	RREB1	1	1	1	-22.1	1	0.000176164	0.441	-7.0388	15	18	10	3UTR
hsa-miR-145-5p	NEDD9	1	1	1	-21.9	1	0.000270914	0.5	-5.10125	18	22	10	3UTR
hsa-miR-145-5p	HS6ST1	1	1	1	-26.2	1	0.00829457	0.471	-9.5186	17	22	11	3UTR
hsa-miR-145-5p	ACVR2A	1	1	1	-19.4	1	0.00169498	0.574	-3.93757	17	20	8	3UTR
hsa-miR-145-5p	NR4A2	1	1	1	-25.4	1	0.0265612	0.603	-6.76235	20	28	6	3UTR
hsa-miR-145-5p	LPIN2	1	1	1	-26.3	1	0.000111078	0.368	-5.19005	17	21	8	3UTR
hsa-miR-145-5p	ARHGAP28	1	1	1	-20	1	0.280007	0.647	-5.83853	17	28	12	3UTR
hsa-miR-145-5p	ZNF521	1	1	1	-22.8	1	0.000230898	0.456	-8.32703	17	20	12	3UTR
hsa-miR-145-5p	SMAD2	1	1	1	-21.7	1	0.00016789	0.456	-6.51454	18	24	10	3UTR
hsa-miR-145-5p	ONECUT2	1	1	1	-25.3	1	3.42324e-06	0.397	-3.93757	17	19	12	3UTR
hsa-miR-145-5p	BLOC1S6	1	1	1	-22.2	1	0.000535082	0.397	-3.93757	21	44	9	3UTR
hsa-miR-145-5p	TMOD3	1	1	1	-23.4	1	0.000642337	0.706	-3.79332	17	29	9	3UTR
hsa-miR-145-5p	LASP1	1	1	1	-27.1	1	0.000888736	0.5	-8.55011	18	25	7	3UTR
hsa-miR-145-5p	SRSF10	1	1	1	-22.1	1	0.000616069	0.618	-8.82818	17	24	8	3UTR
hsa-miR-145-5p	RBM3	1	1	1	-21.2	1	0.00076269	0.588	-10.2871	17	20	10	3UTR
hsa-miR-145-5p	SLC16A2	1	1	1	-24	1	5.41779e-07	0.412	-4.02637	18	21	15	3UTR
hsa-miR-145-5p	RLIM	1	1	1	-20	1	3.1325e-05	0.632	-7.3076	14	17	7	3UTR
hsa-miR-145-5p	PAFAH1B2	1	1	1	-21.9	1	9.22675e-05	0.426	-7.54065	17	19	14	3UTR
hsa-miR-145-5p	NECTIN1	1	1	1	-25.7	1	2.00388e-05	0.397	-7.73085	18	22	10	3UTR
hsa-miR-145-5p	MOSMO	1	1	1	-28.3	1	0.00305339	0.559	-6.51454	18	22	9	3UTR
hsa-miR-145-5p	USP31	1	1	1	-24.9	1	0.0315149	0.485	-3.93757	23	62	10	3UTR
hsa-miR-145-5p	NUDT21	1	1	1	-23.5	1	0.000539133	0.676	-5.18008	19	24	9	3UTR
hsa-miR-145-5p	DYRK1A	1	1	1	-22.6	1	2.26613e-05	0.412	-6.51454	16	22	11	3UTR
hsa-miR-145-5p	RTKN	1	1	1	-24.8	1	0.0085799	0.456	-3.79332	17	20	10	3UTR
hsa-miR-145-5p	RGPD3	1	1	1	-23.7	1	2.50545e-05	0.471	-3.93757	16	18	13	3UTR
hsa-miR-145-5p	SNX27	1	1	1	-21.4	1	0.00293923	0.515	-9.02511	17	24	8	3UTR
hsa-miR-145-5p	ERLIN1	1	1	1	-21.7	1	0.00853855	0.603	-4.17062	19	23	6	3UTR
hsa-miR-145-5p	SLC7A1	1	1	1	-23.5	1	0.000607962	0.471	-5.49511	21	29	8	3UTR
hsa-miR-145-5p	ARL11	1	1	1	-22.5	1	7.29193e-05	0.456	-3.79332	15	19	9	3UTR
hsa-miR-145-5p	EXOC8	1	1	1	-19.7	1	0.14819	0.676	-5.19005	16	24	13	3UTR
hsa-miR-145-5p	AP1G1	1	1	1	-23	1	0.000762136	0.544	-4.76182	17	30	8	3UTR
hsa-miR-145-5p	ABR	1	1	1	-24.2	1	0.00331901	0.426	-5.69428	19	31	8	3UTR
hsa-miR-145-5p	PAN2	1	1	1	-26.7	1	0.0117197	0.441	-5.48126	20	47	11	3UTR
hsa-miR-145-5p	SRGAP1	1	1	1	-22.8	1	0.0299725	0.456	-8.88086	17	23	9	3UTR
hsa-miR-145-5p	ARF6	1	1	1	-22.2	1	0.00167085	0.691	-3.79332	20	24	9	3UTR
hsa-miR-145-5p	GRB10	1	1	1	-22.2	1	0.00220771	0.456	-3.79332	19	45	8	3UTR
hsa-miR-145-5p	CDK6	1	1	1	-22.1	1	5.99558e-06	0.515	-14.7217	15	18	8	3UTR
hsa-miR-145-5p	TTC14	1	1	1	-21.2	1	0.00225284	0.632	-8.28966	14	16	10	3UTR
hsa-miR-145-5p	ATP1B4	1	1	1	-20.8	1	0.000279536	0.5	-5.76291	13	16	11	3UTR
hsa-miR-145-5p	DDX17	1	1	1	-23.2	1	0.0114415	0.456	-8.33988	15	22	10	3UTR
hsa-miR-145-5p	KLHL15	1	1	1	-21.9	1	0.00963304	0.647	-7.7949	18	23	12	3UTR
hsa-miR-145-5p	RFX3	1	1	1	-20.1	1	0.0483482	0.632	-6.34001	17	21	11	3UTR
hsa-miR-145-5p	TPM3	1	1	1	-19.9	1	7.11366e-05	0.426	-5.49511	15	17	11	3UTR
hsa-miR-145-5p	KCNN3	1	1	1	-26.3	1	0.000249928	0.618	-3.93757	19	23	14	3UTR
hsa-miR-145-5p	TAGLN2	1	1	1	-22.9	1	0.000919088	0.368	-8.33988	16	22	10	3UTR
hsa-miR-145-5p	LARP4B	1	1	1	-22.4	1	0.000662241	0.515	-3.93757	16	19	10	3UTR
hsa-miR-145-5p	STAM	1	1	1	-19.1	1	0.00189207	0.662	-11.2575	16	27	11	3UTR
hsa-miR-145-5p	ARHGAP21	1	1	1	-23.4	1	0.000431764	0.603	-7.92602	20	24	9	3UTR
hsa-miR-145-5p	NSUN4	1	1	1	-29.6	1	0.000303598	0.529	-4.90607	20	24	7	3UTR
hsa-miR-145-5p	NFIA	1	1	1	-20.2	1	0.00039375	0.588	-13.6656	14	15	14	3UTR
hsa-miR-145-5p	PTGFR	1	1	1	-20.4	1	0.00021202	0.559	-6.92659	12	13	12	3UTR
hsa-miR-145-5p	LRRC8B	1	1	1	-20.2	1	6.19435e-06	0.544	-5.89267	14	17	8	3UTR
hsa-miR-145-5p	GCLM	1	1	1	-21.4	1	0.0152213	0.676	-9.54656	16	19	12	3UTR
hsa-miR-145-5p	ANO6	1	1	1	-23.2	1	1.55863e-05	0.5	-9.88456	16	20	6	3UTR
hsa-miR-145-5p	PAPD4	1	1	1	-22.4	1	0.000756345	0.588	-3.93757	19	24	6	3UTR
hsa-miR-145-5p	MTX3	1	1	1	-21.9	1	0.00227959	0.647	-10.198	18	21	9	3UTR
hsa-miR-145-5p	MPZL1	1	1	1	-24.3	1	0.0165458	0.5	-14.7834	15	23	6	3UTR
hsa-miR-145-5p	SNX8	1	1	1	-27.7	1	4.25837e-05	0.368	-3.79332	21	46	11	3UTR
hsa-miR-145-5p	ACTB	1	1	1	-20.1	1	2.83516e-06	0.456	-5.69428	14	17	8	3UTR
hsa-miR-145-5p	FAM126A	1	1	1	-21.7	1	3.95693e-05	0.647	-5.8508	18	24	6	3UTR
hsa-miR-145-5p	FBXO34	1	1	1	-20.9	1	0.00994934	0.647	-9.06125	17	28	8	3UTR
hsa-miR-145-5p	DNAL1	1	1	1	-24.1	1	1.37585e-05	0.441	-4.17062	15	18	12	3UTR
hsa-miR-145-5p	BBOF1	1	1	1	-22.1	1	0.0484908	0.529	-9.95757	17	23	7	3UTR
hsa-miR-145-5p	SPTLC2	1	1	1	-23.5	1	0.000120234	0.485	-6.76235	20	34	10	3UTR
hsa-miR-145-5p	CLMN	1	1	1	-23.7	1	0.000169135	0.471	-6.07158	19	28	7	3UTR
hsa-miR-145-5p	KLHL18	1	1	1	-22.2	1	2.86312e-05	0.426	-5.08276	16	22	7	3UTR
hsa-miR-145-5p	UBE2W	1	1	1	-31.6	1	0.00242904	0.471	-4.02637	21	30	7	3UTR
hsa-miR-145-5p	ZNF704	1	1	1	-31.5	1	0.000543337	0.353	-5.76291	17	23	13	3UTR
hsa-miR-145-5p	TBPL1	1	1	1	-20.2	1	0.0594928	0.632	-7.05204	12	13	12	3UTR
hsa-miR-145-5p	ABRACL	1	1	1	-20.5	1	0.000529093	0.706	-7.86061	16	19	8	3UTR
hsa-miR-145-5p	PHACTR2	1	1	1	-25	1	0.00169668	0.515	-6.76235	22	30	10	3UTR
hsa-miR-145-5p	BTG1	1	1	1	-21	1	0.000140987	0.559	-9.69585	17	22	14	3UTR
hsa-miR-145-5p	NAA25	1	1	1	-21.7	1	0.238147	0.632	-10.7818	18	22	15	3UTR
hsa-miR-145-5p	PODXL	1	1	1	-22.1	1	0.000901464	0.485	-6.74759	17	24	9	3UTR
hsa-miR-145-5p	UBN2	1	1	1	-22.7	1	0.00111448	0.676	-8.52714	20	28	10	3UTR
hsa-miR-145-5p	KDM7A	1	1	1	-23.5	1	6.6442e-06	0.515	-5.48126	16	17	16	3UTR
hsa-miR-145-5p	TPM4	1	1	1	-26.3	1	0.000597536	0.485	-11.0886	18	21	15	3UTR
hsa-miR-145-5p	CTNND1	1	1	1	-22.1	1	0.05716	0.588	-3.79332	21	51	8	3UTR
hsa-miR-145-5p	MYRF	1	1	1	-28.9	1	0.000649413	0.382	-3.79332	22	38	10	3UTR
hsa-miR-145-5p	TET2	1	1	1	-22.6	1	0.00598093	0.632	-4.99396	19	24	6	3UTR
hsa-miR-145-5p	CAMK2D	1	1	1	-22.7	1	2.27146e-05	0.603	-5.10125	17	18	17	3UTR
hsa-miR-145-5p	TGFBR2	1	1	1	-24.7	1	1.60152e-07	0.456	-3.93757	17	19	9	3UTR
hsa-miR-145-5p	CAPRIN1	1	1	1	-20.8	1	0.0177579	0.676	-6.25121	19	28	8	3UTR
hsa-miR-145-5p	SNX24	1	1	1	-33.9	1	7.34107e-07	0.485	-6.10696	21	25	12	3UTR
hsa-miR-145-5p	KIF3A	1	1	1	-20.4	1	0.00205539	0.603	-13.8986	15	18	10	3UTR
hsa-miR-145-5p	IGF1R	1	1	1	-26.2	1	0.000104013	0.574	-3.93757	16	17	16	3UTR
hsa-miR-145-5p	NAA50	1	1	1	-22.9	1	0.00573127	0.632	-5.48126	18	19	18	3UTR
hsa-miR-145-5p	ZBTB20	1	1	1	-21.5	1	0.0347647	0.559	-7.51962	16	23	7	3UTR
hsa-miR-145-5p	PLXND1	1	1	1	-23.4	1	0.00984	0.441	-6.07158	15	18	9	3UTR
hsa-miR-145-5p	DERL2	1	1	1	-24.3	1	0.0288158	0.647	-6.9696	22	46	12	3UTR
hsa-miR-145-5p	SMCR8	1	1	1	-24.2	1	3.85102e-05	0.485	-6.51454	17	21	10	3UTR
hsa-miR-145-5p	NUFIP2	1	1	1	-20	1	0.00651645	0.529	-5.10125	20	33	10	3UTR
hsa-miR-145-5p	GIT1	1	1	1	-28.2	1	1.4569e-08	0.324	-3.79332	15	16	15	3UTR
hsa-miR-145-5p	RAB11FIP4	1	1	1	-24	1	0.00026162	0.485	-3.93757	19	42	10	3UTR
hsa-miR-145-5p	KANK2	1	1	1	-23.8	1	0.000163822	0.456	-7.3076	15	18	7	3UTR
hsa-miR-15a-5p	EPB41L4B	1	1	0.961538	-18.8	1	0.00655046	0.662	-5.91553	16	18	13	3UTR
hsa-miR-15a-5p	ANLN	1	1	0.961538	-18.6	1	0.00338258	0.676	-6.01339	16	21	10	3UTR
hsa-miR-15a-5p	EYA1	1	1	0.961538	-18.9	1	0.00715089	0.662	-4.90607	14	15	14	3UTR
hsa-miR-15a-5p	GALNT7	1	1	0.961538	-17.7	1	0.0269626	0.676	-6.78234	11	12	11	3UTR
hsa-miR-15a-5p	ZBTB20	1	1	0.961538	-22.5	1	5.06365e-05	0.529	-8.57351	16	18	16	3UTR
hsa-miR-15a-5p	B4GALT1	1	1	1	-20.4	1	0.0149285	0.559	-13.2745	15	20	8	3UTR
hsa-miR-15a-5p	PTPN3	1	1	1	-20.7	1	0.00209823	0.632	-6.25121	19	25	12	3UTR
hsa-miR-15a-5p	KIF3B	1	1	1	-17.3	1	0.000115565	0.353	-13.6602	11	14	7	3UTR
hsa-miR-15a-5p	STXBP1	1	1	1	-25.8	1	3.13716e-05	0.559	-6.76235	19	22	16	3UTR
hsa-miR-15a-5p	E2F3	1	1	1	-20.9	1	0.00645669	0.588	-5.18008	16	20	7	3UTR
hsa-miR-15a-5p	SLC39A10	1	1	1	-19.8	1	0.00198498	0.676	-8.57351	18	20	11	3UTR
hsa-miR-15a-5p	ABI2	1	1	1	-17.7	1	0.00332645	0.544	-10.3988	11	12	11	3UTR
hsa-miR-15a-5p	CCNYL1	1	1	1	-19.9	1	0.0116558	0.632	-11.1286	16	20	8	3UTR
hsa-miR-15a-5p	ATG9A	1	1	1	-26.8	1	8.40265e-05	0.426	-5.9393	18	23	11	3UTR
hsa-miR-15a-5p	TFCP2L1	1	1	1	-21.9	1	5.04035e-06	0.412	-6.24613	17	22	6	3UTR
hsa-miR-15a-5p	TLK1	1	1	1	-18.6	1	0.0325037	0.603	-9.45376	18	24	9	3UTR
hsa-miR-15a-5p	CCND1	1	1	1	-18.4	1	0.0322184	0.647	-5.22701	14	16	8	3UTR
hsa-miR-15a-5p	RAB30	1	1	1	-18	1	0.000227176	0.647	-10.3988	11	12	11	3UTR
hsa-miR-15a-5p	AMOTL1	1	1	1	-17	1	3.3055e-06	0.515	-8.07147	10	11	10	3UTR
hsa-miR-15a-5p	ARHGDIA	1	1	1	-18	1	4.96923e-05	0.309	-10.3988	11	12	11	3UTR
hsa-miR-15a-5p	MIB1	1	1	1	-19.8	1	0.0158044	0.632	-4.957	18	21	10	3UTR
hsa-miR-15a-5p	ST8SIA3	1	1	1	-19.7	1	0.00356201	0.574	-11.254	13	18	9	3UTR
hsa-miR-15a-5p	KLC1	1	1	1	-21.2	1	0.000610859	0.485	-8.00486	18	28	9	3UTR
hsa-miR-15a-5p	SEMA6D	1	1	1	-23	1	0.0181315	0.618	-7.4978	19	22	10	3UTR
hsa-miR-15a-5p	KIF1B	1	1	1	-20.1	1	0.0237871	0.588	-3.79332	17	19	17	3UTR
hsa-miR-15a-5p	PIAS1	1	1	1	-23.1	1	0.000526405	0.574	-8.57351	14	18	11	3UTR
hsa-miR-15a-5p	ARIH1	1	1	1	-18.5	1	0.00411973	0.544	-6.08354	15	18	12	3UTR
hsa-miR-15a-5p	KCNJ2	1	1	1	-19.2	1	0.000137917	0.559	-5.08246	14	18	11	3UTR
hsa-miR-15a-5p	CLCN5	1	1	1	-21.3	1	0.00343523	0.515	-9.59293	17	18	17	3UTR
hsa-miR-15a-5p	KMT2A	1	1	1	-20.3	1	0.00224708	0.529	-7.27064	17	22	11	3UTR
hsa-miR-15a-5p	NECTIN1	1	1	1	-18.5	1	0.00174276	0.353	-12.6408	12	18	9	3UTR
hsa-miR-15a-5p	CCND2	1	1	1	-20.4	1	0.00210406	0.735	-8.80656	13	16	11	3UTR
hsa-miR-15a-5p	RBBP6	1	1	1	-22.8	1	0.000273191	0.691	-9.54656	18	19	18	3UTR
hsa-miR-15a-5p	NKD1	1	1	1	-24.2	1	0.00296675	0.515	-4.67302	19	22	14	3UTR
hsa-miR-15a-5p	CNNM2	1	1	1	-20.9	1	0.00294062	0.559	-6.24613	18	22	10	3UTR
hsa-miR-15a-5p	NHLRC2	1	1	1	-17.3	1	0.0734648	0.765	-10.7153	15	19	9	3UTR
hsa-miR-15a-5p	SBNO1	1	1	1	-18.6	1	0.0174859	0.706	-7.10297	14	20	10	3UTR
hsa-miR-15a-5p	SLITRK6	1	1	1	-15.9	1	0.0113916	0.662	-14.4661	9	11	9	3UTR
hsa-miR-15a-5p	ENAH	1	1	1	-21.6	1	0.00456246	0.574	-12.2551	15	19	10	3UTR
hsa-miR-15a-5p	MYT1L	1	1	1	-19.9	1	0.00398645	0.618	-14.4098	15	16	15	3UTR
hsa-miR-15a-5p	YWHAQ	1	1	1	-24.4	1	0.00595505	0.618	-3.93757	17	19	17	3UTR
hsa-miR-15a-5p	PDPR	1	1	1	-20	1	0.00727997	0.588	-4.65016	15	16	15	3UTR
hsa-miR-15a-5p	ZFHX3	1	1	1	-18.1	1	0.0181312	0.721	-12.2551	15	17	10	3UTR
hsa-miR-15a-5p	PSMD7	1	1	1	-22.5	1	0.00925489	0.691	-8.57351	18	19	18	3UTR
hsa-miR-15a-5p	MNT	1	1	1	-21.6	1	0.000714349	0.338	-9.43035	14	19	11	3UTR
hsa-miR-15a-5p	ATXN7L3B	1	1	1	-19.9	1	0.00111867	0.456	-13.712	15	19	8	3UTR
hsa-miR-15a-5p	CLDN12	1	1	1	-16.6	1	0.00203147	0.721	-14.4661	9	10	9	3UTR
hsa-miR-15a-5p	CDK6	1	1	1	-21.1	1	0.0127143	0.574	-12.4177	15	19	8	3UTR
hsa-miR-15a-5p	DYNC1I1	1	1	1	-16.4	1	0.000546708	0.676	-11.4183	9	10	9	3UTR
hsa-miR-15a-5p	CDV3	1	1	1	-16.4	1	0.0017416	0.544	-14.4661	9	10	9	3UTR
hsa-miR-15a-5p	MRAS	1	1	1	-20.8	1	0.00514521	0.5	-6.82535	15	17	15	3UTR
hsa-miR-15a-5p	SKIL	1	1	1	-21.4	1	0.00215992	0.588	-3.93757	16	18	16	3UTR
hsa-miR-15a-5p	ATP1B4	1	1	1	-17.1	1	0.000220588	0.574	-14.554	13	20	8	3UTR
hsa-miR-15a-5p	PDK3	1	1	1	-18.1	1	7.44082e-05	0.5	-6.98666	16	18	13	3UTR
hsa-miR-15a-5p	CASK	1	1	1	-18.9	1	0.032831	0.618	-10.3988	16	21	11	3UTR
hsa-miR-15a-5p	HAS2	1	1	1	-21.3	1	0.000155852	0.662	-4.957	17	21	9	3UTR
hsa-miR-15a-5p	CDC37L1	1	1	1	-18.6	1	0.0618097	0.735	-10.3988	11	13	11	3UTR
hsa-miR-15a-5p	RIC1	1	1	1	-16.8	1	0.0061488	0.632	-13.2236	10	11	10	3UTR
hsa-miR-15a-5p	RRAGA	1	1	1	-18.1	1	0.00144335	0.5	-6.90779	11	12	11	3UTR
hsa-miR-15a-5p	SIK1	1	1	1	-22.1	1	0.00128158	0.588	-9.54656	17	19	15	3UTR
hsa-miR-15a-5p	AK4	1	1	1	-16.6	1	0.0110214	0.647	-14.4661	9	10	9	3UTR
hsa-miR-15a-5p	SERBP1	1	1	1	-16.1	1	0.000347713	0.647	-12.2551	14	18	10	3UTR
hsa-miR-15a-5p	WBP11	1	1	1	-16.6	1	0.00092653	0.603	-14.4661	9	10	9	3UTR
hsa-miR-15a-5p	ETNK1	1	1	1	-18.7	1	0.000114616	0.618	-10.3988	11	13	11	3UTR
hsa-miR-15a-5p	TBP	1	1	1	-16.4	1	0.000128801	0.471	-14.4661	9	10	9	3UTR
hsa-miR-15a-5p	FOXK1	1	1	1	-21.1	1	0.00402133	0.603	-9.43035	18	25	11	3UTR
hsa-miR-15a-5p	SUSD6	1	1	1	-22.7	1	0.000626078	0.544	-11.3983	18	20	15	3UTR
hsa-miR-15a-5p	KCNK10	1	1	1	-17.9	1	0.00570694	0.559	-13.6602	13	18	7	3UTR
hsa-miR-15a-5p	DICER1	1	1	1	-22	1	0.000972548	0.662	-8.35464	19	24	10	3UTR
hsa-miR-15a-5p	CCDC85C	1	1	1	-22.8	1	0.00437471	0.588	-6.85115	18	20	13	3UTR
hsa-miR-15a-5p	HIGD1A	1	1	1	-18.6	1	0.00239766	0.809	-12.408	17	23	9	3UTR
hsa-miR-15a-5p	KLHDC8B	1	1	1	-16.6	1	0.00220411	0.661	-14.4661	9	10	9	3UTR
hsa-miR-15a-5p	ZNF704	1	1	1	-19.5	1	1.42375e-05	0.412	-11.1852	15	17	15	3UTR
hsa-miR-15a-5p	CLOCK	1	1	1	-20.9	1	0.000373652	0.647	-7.51743	17	21	11	3UTR
hsa-miR-15a-5p	CNOT6L	1	1	1	-18.4	1	0.0442331	0.647	-3.93757	16	18	12	3UTR
hsa-miR-15a-5p	BACH2	1	1	1	-24.3	1	0.00109384	0.559	-6.74759	18	20	12	3UTR
hsa-miR-15a-5p	GPR63	1	1	1	-18.7	1	0.00348453	0.632	-10.3988	11	13	11	3UTR
hsa-miR-15a-5p	RNF217	1	1	1	-20.3	1	0.00255718	0.618	-8.82806	17	20	10	3UTR
hsa-miR-15a-5p	EYA4	1	1	1	-18.1	1	0.010674	0.676	-12.4177	13	18	8	3UTR
hsa-miR-15a-5p	CCDC28A	1	1	1	-16.6	1	0.00119059	0.574	-13.2236	10	11	10	3UTR
hsa-miR-15a-5p	AGO4	1	1	1	-17.4	1	0.043997	0.706	-9.06125	13	17	8	3UTR
hsa-miR-15a-5p	CDK17	1	1	1	-18.8	1	0.048702	0.676	-10.0807	17	22	11	3UTR
hsa-miR-15a-5p	NAA25	1	1	1	-21	1	0.0023189	0.632	-3.93757	20	24	8	3UTR
hsa-miR-15a-5p	HECTD4	1	1	1	-20.3	1	0.000506376	0.515	-4.99396	20	26	9	3UTR
hsa-miR-15a-5p	NOS1	1	1	1	-18.6	1	0.0004578	0.456	-6.01339	13	16	7	3UTR
hsa-miR-15a-5p	TMEM178B	1	1	1	-16.7	1	0.000243659	0.5	-10.2546	10	11	10	3UTR
hsa-miR-15a-5p	FGF2	1	1	1	-17.4	1	0.00199311	0.515	-5.76291	13	14	13	3UTR
hsa-miR-15a-5p	CCNJL	1	1	1	-22.8	1	0.0088552	0.559	-3.93757	19	41	11	3UTR
hsa-miR-15a-5p	GRM7	1	1	1	-21.8	1	0.000116357	0.632	-12.4177	16	20	8	3UTR
hsa-miR-15a-5p	SWAP70	1	1	1	-18.7	1	0.000232361	0.544	-5.22671	15	19	12	3UTR
hsa-miR-15a-5p	CDC42SE2	1	1	1	-19.2	1	0.0103196	0.574	-9.43035	19	22	8	3UTR
hsa-miR-15a-5p	CASR	1	1	1	-18.9	1	0.0178991	0.676	-11.9066	17	19	12	3UTR
hsa-miR-15a-5p	MYLK	1	1	1	-17.6	1	0.0175041	0.603	-5.81384	15	18	8	3UTR
hsa-miR-15a-5p	TMCC1	1	1	1	-17	1	0.013568	0.647	-10.2546	10	11	10	3UTR
hsa-miR-15a-5p	CCDC6	1	1	1	-21.4	1	0.0127334	0.515	-11.3983	16	19	10	3UTR
hsa-miR-15a-5p	PANK1	1	1	1	-21.4	1	7.81816e-06	0.588	-6.25121	19	30	14	3UTR
hsa-miR-15a-5p	TAOK1	1	1	1	-22.4	1	0.0250045	0.603	-8.57351	16	21	11	3UTR
hsa-miR-15a-5p	SLC6A4	1	1	1	-18.9	1	0.00503797	0.559	-11.3983	16	18	13	3UTR
hsa-miR-15a-5p	FAM135A	1	1	1	-16.9	1	0.13284	0.735	-7.21971	13	15	13	3UTR
hsa-miR-17-5p	ABCA1	1	1	0.961538	-24.5	1	0.000229488	0.691	-6.76235	22	28	12	3UTR
hsa-miR-17-5p	FAM189A1	1	1	0.961538	-21.7	1	0.0150861	0.662	-3.79332	20	52	10	3UTR
hsa-miR-17-5p	WNK3	1	1	0.961538	-22.5	1	0.296277	0.721	-3.93757	20	26	16	3UTR
hsa-miR-17-5p	RBL2	1	1	0.961538	-22.5	1	0.000275978	0.574	-7.86061	18	24	8	3UTR
hsa-miR-17-5p	KCNJ10	1	1	0.961538	-22.3	1	0.0035926	0.574	-10.603	15	18	10	3UTR
hsa-miR-17-5p	RGS4	1	1	0.961538	-25.3	1	0.000427785	0.574	-6.54929	19	25	8	3UTR
hsa-miR-17-5p	RPS6KA5	1	1	0.961538	-20.2	1	0.00267978	0.735	-4.957	16	20	8	3UTR
hsa-miR-17-5p	RNF217	1	1	0.961538	-20.9	1	1.07541e-05	0.662	-10.603	14	18	9	3UTR
hsa-miR-17-5p	MTF1	1	1	0.961538	-25.1	1	0.0325023	0.632	-4.84971	20	24	10	3UTR
hsa-miR-17-5p	GAB1	1	1	0.961538	-19.7	1	0.0176123	0.706	-3.79332	15	17	15	3UTR
hsa-miR-17-5p	COL19A1	1	1	0.961538	-20.2	1	0.0386544	0.794	-3.93757	16	18	16	3UTR
hsa-miR-17-5p	TANC2	1	1	0.969231	-19.5	1	1.1715e-05	0.412	-11.0926	16	22	12	3UTR
hsa-miR-17-5p	SLC25A36	1	1	0.974359	-21.2	1	0.000309671	0.632	-7.54065	19	21	13	3UTR
hsa-miR-17-5p	SMAD5	1	1	0.974359	-21.1	1	0.0016398	0.603	-9.39876	20	35	8	3UTR
hsa-miR-17-5p	ZBTB20	1	1	0.974359	-20.6	1	0.01721	0.647	-7.23797	20	26	8	3UTR
hsa-miR-17-5p	AK4	1	1	0.980769	-19.6	1	0.0191362	0.647	-12.4965	17	30	9	3UTR
hsa-miR-17-5p	KLF9	1	1	1	-23.7	1	0.0119251	0.618	-6.9696	21	32	10	3UTR
hsa-miR-17-5p	TLE4	1	1	1	-21.3	1	0.00107594	0.5	-8.7403	18	22	9	3UTR
hsa-miR-17-5p	NR4A3	1	1	1	-23.9	1	0.00820779	0.706	-5.18008	18	23	9	3UTR
hsa-miR-17-5p	FSD1L	1	1	1	-20	1	0.00161622	0.676	-7.87558	17	19	16	3UTR
hsa-miR-17-5p	KIF3B	1	1	1	-25.3	1	0.00302561	0.412	-13.4976	17	24	9	3UTR
hsa-miR-17-5p	TTPAL	1	1	1	-24.7	1	6.98092e-05	0.426	-13.4976	17	24	9	3UTR
hsa-miR-17-5p	SMIM14	1	1	1	-23.7	1	7.11873e-06	0.368	-13.4976	16	23	9	3UTR
hsa-miR-17-5p	LHX6	1	1	1	-19.7	1	5.10814e-05	0.441	-12.6861	15	16	15	3UTR
hsa-miR-17-5p	PPP6C	1	1	1	-24.4	1	0.002046	0.603	-13.6656	17	20	13	3UTR
hsa-miR-17-5p	MYLIP	1	1	1	-18	1	0.036416	0.662	-8.40586	16	18	12	3UTR
hsa-miR-17-5p	ATXN1	1	1	1	-23.3	1	0.0053121	0.559	-11.4871	18	22	9	3UTR
hsa-miR-17-5p	E2F3	1	1	1	-19.2	1	0.000659073	0.632	-7.80367	13	17	9	3UTR
hsa-miR-17-5p	BMPR2	1	1	1	-23.7	1	3.15173e-05	0.353	-13.4976	16	23	9	3UTR
hsa-miR-17-5p	MBD5	1	1	1	-21.9	1	0.000882705	0.559	-11.3173	15	19	6	3UTR
hsa-miR-17-5p	LYPD6	1	1	1	-23	1	0.0039743	0.574	-3.79332	20	27	10	3UTR
hsa-miR-17-5p	RND3	1	1	1	-21.9	1	0.010491	0.588	-6.19951	18	22	7	3UTR
hsa-miR-17-5p	SCN1A	1	1	1	-22.4	1	0.000419216	0.662	-9.02428	18	33	10	3UTR
hsa-miR-17-5p	PGM2L1	1	1	1	-25.3	1	0.00291133	0.412	-13.4976	17	24	9	3UTR
hsa-miR-17-5p	RAB30	1	1	1	-17.4	1	0.00944693	0.618	-11.0902	15	20	10	3UTR
hsa-miR-17-5p	NPAT	1	1	1	-20.2	1	0.0145538	0.647	-14.985	14	21	9	3UTR
hsa-miR-17-5p	ZC3H12C	1	1	1	-19.8	1	0.013768	0.632	-8.84192	21	38	11	3UTR
hsa-miR-17-5p	SLC39A6	1	1	1	-19.7	1	0.000259828	0.618	-8.30638	16	17	16	3UTR
hsa-miR-17-5p	TCF4	1	1	1	-21.4	1	0.00344561	0.676	-7.86061	19	38	9	3UTR
hsa-miR-17-5p	NEDD4L	1	1	1	-22.8	1	0.00273948	0.515	-3.93757	22	62	9	3UTR
hsa-miR-17-5p	DOK6	1	1	1	-20.6	1	0.000656607	0.544	-7.7949	18	19	18	3UTR
hsa-miR-17-5p	BAHD1	1	1	1	-22.3	1	9.66808e-05	0.338	-9.02428	17	20	11	3UTR
hsa-miR-17-5p	INO80	1	1	1	-24.1	1	0.000585735	0.471	-7.80398	18	21	13	3UTR
hsa-miR-17-5p	GNB5	1	1	1	-20.6	1	0.00404935	0.588	-8.4155	16	19	10	3UTR
hsa-miR-17-5p	ORMDL3	1	1	1	-21.4	1	3.44829e-07	0.338	-9.91578	16	18	11	3UTR
hsa-miR-17-5p	RAPGEFL1	1	1	1	-21.4	1	0.0231974	0.338	-6.51454	19	24	5	3UTR
hsa-miR-17-5p	PLEKHM1	1	1	1	-30.1	1	0.0284905	0.456	-5.18008	19	23	9	3UTR
hsa-miR-17-5p	WNT9B	1	1	1	-24.6	1	0.00142227	0.632	-3.93757	21	25	8	3UTR
hsa-miR-17-5p	ZNF652	1	1	1	-20.9	1	0.00457894	0.574	-6.74884	17	27	11	3UTR
hsa-miR-17-5p	LZIC	1	1	1	-22.6	1	0.00569755	0.559	-3.93757	20	30	11	3UTR
hsa-miR-17-5p	ELOA	1	1	1	-22	1	1.93279e-05	0.426	-13.1068	16	19	14	3UTR
hsa-miR-17-5p	UBE3C	1	1	1	-21.6	1	0.00128094	0.5	-5.9393	17	18	17	3UTR
hsa-miR-17-5p	ERI1	1	1	1	-21.9	1	0.00170842	0.5	-10.8357	18	24	8	3UTR
hsa-miR-17-5p	PPP1R3B	1	1	1	-24.7	1	3.71615e-05	0.368	-13.4976	17	24	9	3UTR
hsa-miR-17-5p	ENTPD4	1	1	1	-23.6	1	0.00693699	0.515	-7.30252	19	24	10	3UTR
hsa-miR-17-5p	DPYSL2	1	1	1	-20.4	1	6.34808e-05	0.559	-11.1389	15	20	9	3UTR
hsa-miR-17-5p	BNIP2	1	1	1	-19.1	1	0.0075453	0.706	-10.8357	12	13	12	3UTR
hsa-miR-17-5p	FAM219B	1	1	1	-22.1	1	2.5122e-05	0.544	-7.28438	18	23	11	3UTR
hsa-miR-17-5p	RPS6KA6	1	1	1	-21.6	1	0.00282162	0.721	-9.54656	18	28	9	3UTR
hsa-miR-17-5p	TBCEL	1	1	1	-19	1	0.00128195	0.574	-13.6138	15	24	7	3UTR
hsa-miR-17-5p	UBASH3B	1	1	1	-18.8	1	0.00104721	0.647	-7.57093	17	23	8	3UTR
hsa-miR-17-5p	PRDM10	1	1	1	-18.8	1	0.0213492	0.647	-4.79441	15	18	13	3UTR
hsa-miR-17-5p	CCND2	1	1	1	-21.5	1	0.000346009	0.441	-12.4828	16	21	8	3UTR
hsa-miR-17-5p	DCUN1D3	1	1	1	-20.5	1	0.0115499	0.603	-4.65016	19	25	11	3UTR
hsa-miR-17-5p	APP	1	1	1	-26	1	0.0258496	0.5	-3.79332	19	23	15	3UTR
hsa-miR-17-5p	TMEM50B	1	1	1	-24.7	1	7.54184e-06	0.368	-13.4976	17	24	9	3UTR
hsa-miR-17-5p	BRWD1	1	1	1	-28.4	1	2.82963e-05	0.515	-11.0902	17	20	15	3UTR
hsa-miR-17-5p	NAGK	1	1	1	-19.1	1	0.0330333	0.441	-10.62	15	21	6	3UTR
hsa-miR-17-5p	MFSD9	1	1	1	-23.6	1	0.000231248	0.412	-13.4976	16	22	9	3UTR
hsa-miR-17-5p	CYB561D1	1	1	1	-24.2	1	0.000391233	0.353	-7.60443	16	20	10	3UTR
hsa-miR-17-5p	ACTR1A	1	1	1	-23.7	1	0.00111218	0.456	-11.1389	17	19	9	3UTR
hsa-miR-17-5p	SHOC2	1	1	1	-19.3	1	0.118131	0.529	-4.84971	19	38	10	3UTR
hsa-miR-17-5p	ATE1	1	1	1	-20.5	1	0.00794371	0.779	-9.07604	15	18	11	3UTR
hsa-miR-17-5p	ADGRD1	1	1	1	-20.5	1	2.6856e-05	0.515	-10.5818	14	17	8	3UTR
hsa-miR-17-5p	FLT1	1	1	1	-19.9	1	0.00594467	0.603	-8.42926	18	22	10	3UTR
hsa-miR-17-5p	NHLRC3	1	1	1	-18.1	1	0.0183519	0.676	-7.7949	16	17	16	3UTR
hsa-miR-17-5p	DGKH	1	1	1	-23.6	1	0.00287969	0.441	-13.4976	16	22	9	3UTR
hsa-miR-17-5p	TNFSF11	1	1	1	-16.7	0	0.00230876	0.456	-16.4234	12	13	12	3UTR
hsa-miR-17-5p	FNDC3A	1	1	1	-20.2	1	0.000285318	0.676	-10.1092	17	20	10	3UTR
hsa-miR-17-5p	LPGAT1	1	1	1	-19.2	1	0.0112422	0.662	-9.86134	19	21	16	3UTR
hsa-miR-17-5p	MYT1L	1	1	1	-20	1	0.00434688	0.574	-11.3384	15	18	9	3UTR
hsa-miR-17-5p	ROCK2	1	1	1	-22.3	1	0.0335279	0.559	-4.90607	17	20	14	3UTR
hsa-miR-17-5p	C16orf70	1	1	1	-24.3	1	0.00028871	0.397	-6.51454	17	21	14	3UTR
hsa-miR-17-5p	NFAT5	1	1	1	-22.1	1	0.00518969	0.632	-9.34605	19	22	9	3UTR
hsa-miR-17-5p	ATXN1L	1	1	1	-20.6	1	0.00860946	0.485	-6.47918	17	19	10	3UTR
hsa-miR-17-5p	RAB5B	1	1	1	-21.2	1	0.00197729	0.5	-12.3713	15	18	6	3UTR
hsa-miR-17-5p	ERBB3	1	1	1	-24.7	1	0.000179533	0.426	-13.4976	17	23	9	3UTR
hsa-miR-17-5p	ANKRD52	1	1	1	-21.2	1	7.46768e-05	0.426	-9.54656	16	17	16	3UTR
hsa-miR-17-5p	KIF5A	1	1	1	-20.1	1	0.011111	0.706	-7.6144	16	21	7	3UTR
hsa-miR-17-5p	GNS	1	1	1	-21.3	1	0.0078769	0.647	-7.28438	19	24	11	3UTR
hsa-miR-17-5p	ARMC8	1	1	1	-20	1	0.000752067	0.647	-5.49511	20	31	9	3UTR
hsa-miR-17-5p	PLSCR4	1	1	1	-23.1	1	0.0160075	0.676	-8.917	19	25	10	3UTR
hsa-miR-17-5p	SERP1	1	1	1	-21.7	1	0.00519105	0.632	-5.48126	17	21	10	3UTR
hsa-miR-17-5p	PHC3	1	1	1	-23.3	1	3.39548e-06	0.426	-13.4976	16	22	9	3UTR
hsa-miR-17-5p	XIAP	1	1	1	-23.6	1	3.83386e-05	0.397	-13.4976	16	22	9	3UTR
hsa-miR-17-5p	SLITRK2	1	1	1	-21.2	1	3.39344e-06	0.676	-12.8934	17	21	7	3UTR
hsa-miR-17-5p	HMGB3	1	1	1	-23.9	1	0.000626736	0.382	-8.05823	16	19	14	3UTR
hsa-miR-17-5p	TNRC6B	1	1	1	-22.5	1	0.00260194	0.544	-6.51454	18	27	10	3UTR
hsa-miR-17-5p	PDK3	1	1	1	-23.2	1	0.0124949	0.765	-6.24613	19	24	10	3UTR
hsa-miR-17-5p	SAMD12	1	1	1	-21.3	1	0.000262856	0.574	-9.54656	16	19	10	3UTR
hsa-miR-17-5p	SLC45A4	1	1	1	-28.2	1	5.89828e-06	0.426	-8.00486	20	25	9	3UTR
hsa-miR-17-5p	CDC37L1	1	1	1	-22.4	1	0.001293	0.662	-7.24999	17	19	17	3UTR
hsa-miR-17-5p	SLC24A2	1	1	1	-21.7	1	0.0125298	0.574	-10.282	16	27	10	3UTR
hsa-miR-17-5p	ATP1A2	1	1	1	-24.7	1	7.88277e-06	0.397	-13.4976	17	24	9	3UTR
hsa-miR-17-5p	TBC1D17	1	1	1	-23.6	1	7.57769e-05	0.412	-13.4976	16	22	9	3UTR
hsa-miR-17-5p	ZNF805	1	1	1	-19.7	1	0.0446573	0.574	-7.59341	17	20	11	3UTR
hsa-miR-17-5p	DIP2A	1	1	1	-23.3	1	7.58629e-06	0.397	-13.4976	16	22	9	3UTR
hsa-miR-17-5p	ZDHHC8	1	1	1	-19.9	1	0.00141476	0.471	-11.9256	14	17	8	3UTR
hsa-miR-17-5p	KIAA1671	1	1	1	-21.8	1	0.0471049	0.441	-9.54656	17	21	9	3UTR
hsa-miR-17-5p	MTMR3	1	1	1	-21.4	1	0.000312074	0.5	-9.54656	17	20	7	3UTR
hsa-miR-17-5p	WDR37	1	1	1	-27.7	1	0.000227621	0.544	-6.9954	21	23	21	3UTR
hsa-miR-17-5p	LRP8	1	1	1	-20.8	1	0.0234892	0.721	-3.79332	19	35	12	3UTR
hsa-miR-17-5p	ANKRD13C	1	1	1	-18.3	1	0.00611524	0.706	-10.4034	15	17	9	3UTR
hsa-miR-17-5p	PKN2	1	1	1	-21	1	0.00589002	0.676	-6.9954	19	25	10	3UTR
hsa-miR-17-5p	CD69	1	1	1	-25.8	0	0.00488846	0.588	-15.5666	15	17	15	3UTR
hsa-miR-17-5p	FGD4	1	1	1	-24.7	1	8.13421e-06	0.368	-13.4976	17	24	9	3UTR
hsa-miR-17-5p	ANKH	1	1	1	-22	1	0.00774391	0.456	-11.8602	18	22	9	3UTR
hsa-miR-17-5p	RASGRF2	1	1	1	-21.5	1	4.09773e-05	0.632	-10.8357	17	20	8	3UTR
hsa-miR-17-5p	ABL2	1	1	1	-22.5	1	0.00281747	0.632	-11.5245	17	21	8	3UTR
hsa-miR-17-5p	ZBTB41	1	1	1	-21.9	1	0.000107083	0.632	-7.78178	16	18	13	3UTR
hsa-miR-17-5p	IPO9	1	1	1	-23.3	1	3.92879e-05	0.382	-13.4976	16	22	9	3UTR
hsa-miR-17-5p	DSTYK	1	1	1	-20.3	1	0.0242984	0.603	-8.917	15	21	8	3UTR
hsa-miR-17-5p	RPS6KA2	1	1	1	-23.9	1	0.0170867	0.5	-8.7403	20	29	9	3UTR
hsa-miR-17-5p	ETV1	1	1	1	-23.8	1	0.000250118	0.574	-6.32527	19	22	12	3UTR
hsa-miR-17-5p	ITGB8	1	1	1	-22.7	1	0.0029955	0.647	-6.19951	17	20	7	3UTR
hsa-miR-17-5p	ATG14	1	1	1	-22.3	1	0.0907405	0.662	-7.28438	20	27	11	3UTR
hsa-miR-17-5p	ZFYVE26	1	1	1	-23.2	1	0.170466	0.588	-3.79332	19	24	10	3UTR
hsa-miR-17-5p	MAP3K9	1	1	1	-27.7	1	0.00377909	0.529	-3.93757	22	27	9	3UTR
hsa-miR-17-5p	DNAL1	1	1	1	-24.7	1	2.25915e-05	0.412	-13.4976	17	24	9	3UTR
hsa-miR-17-5p	NEK9	1	1	1	-20.6	1	2.6373e-05	0.588	-9.02428	15	19	8	3UTR
hsa-miR-17-5p	CEP128	1	1	1	-23	1	0.0208975	0.75	-6.74759	18	21	7	3UTR
hsa-miR-17-5p	KCNK10	1	1	1	-21.9	1	6.14081e-05	0.529	-9.54656	17	19	11	3UTR
hsa-miR-17-5p	SLC24A4	1	1	1	-23.3	1	5.92721e-06	0.412	-9.54656	17	24	7	3UTR
hsa-miR-17-5p	TUSC2	1	1	1	-23.7	1	0.000380357	0.515	-6.74759	15	19	12	3UTR
hsa-miR-17-5p	RAB11FIP1	1	1	1	-23.8	1	0.00613978	0.426	-13.4976	17	24	9	3UTR
hsa-miR-17-5p	HOOK3	1	1	1	-23.7	1	3.25341e-05	0.368	-13.4976	16	23	9	3UTR
hsa-miR-17-5p	ZNF704	1	1	1	-19.9	1	0.00034822	0.529	-14.6702	16	23	10	3UTR
hsa-miR-17-5p	CNGB3	1	1	1	-20.8	1	0.000475712	0.588	-3.93757	16	20	9	3UTR
hsa-miR-17-5p	TMEM64	1	1	1	-22.4	1	0.00109569	0.676	-8.917	18	31	11	3UTR
hsa-miR-17-5p	EPHA5	1	1	1	-18.2	1	0.106574	0.662	-9.77961	11	12	11	3UTR
hsa-miR-17-5p	CCNG2	1	1	1	-20	1	0.000867467	0.75	-5.48126	20	24	12	3UTR
hsa-miR-17-5p	FGF5	1	1	1	-17.7	1	0.00612508	0.647	-12.3713	18	21	11	3UTR
hsa-miR-17-5p	WDFY3	1	1	1	-20.8	1	3.34862e-06	0.559	-6.51454	17	20	12	3UTR
hsa-miR-17-5p	PKD2	1	1	1	-23.7	1	0.000149823	0.426	-13.4976	16	23	9	3UTR
hsa-miR-17-5p	PDLIM5	1	1	1	-22.3	1	2.20683e-05	0.382	-13.4976	16	22	9	3UTR
hsa-miR-17-5p	METAP1	1	1	1	-20.9	1	0.00551183	0.618	-3.79332	19	40	9	3UTR
hsa-miR-17-5p	RRAGD	1	1	1	-18.9	1	0.01607	0.735	-7.05204	12	13	12	3UTR
hsa-miR-17-5p	OSTM1	1	1	1	-26.4	1	0.000371495	0.5	-11.3517	19	23	10	3UTR
hsa-miR-17-5p	ESR1	1	1	1	-20.8	1	0.000330687	0.603	-6.89184	15	20	12	3UTR
hsa-miR-17-5p	ZBTB8A	1	1	1	-25.3	1	0.00301322	0.368	-13.4976	17	24	9	3UTR
hsa-miR-17-5p	AGO1	1	1	1	-23	1	0.00144156	0.5	-8.81344	15	20	10	3UTR
hsa-miR-17-5p	FBXO21	1	1	1	-20.6	1	0.00612636	0.632	-3.79332	20	39	8	3UTR
hsa-miR-17-5p	UBXN2A	1	1	1	-24.7	1	1.81404e-05	0.441	-13.4976	17	24	9	3UTR
hsa-miR-17-5p	DPYSL5	1	1	1	-23.6	1	2.98484e-05	0.368	-13.4976	16	22	9	3UTR
hsa-miR-17-5p	MAPRE3	1	1	1	-21.2	1	0.0822952	0.574	-7.16335	18	22	8	3UTR
hsa-miR-17-5p	COX7A2L	1	1	1	-20.7	1	0.00377871	0.559	-7.68451	17	23	7	3UTR
hsa-miR-17-5p	FBXO48	1	1	1	-23.7	1	0.00014436	0.412	-13.4976	16	23	9	3UTR
hsa-miR-17-5p	AAK1	1	1	1	-24.2	1	0.087245	0.559	-3.79332	22	29	9	3UTR
hsa-miR-17-5p	AGFG2	1	1	1	-21.5	1	0.0154551	0.471	-4.52877	18	24	9	3UTR
hsa-miR-17-5p	TMEM168	1	1	1	-24.7	1	0.000219863	0.426	-13.4976	17	24	9	3UTR
hsa-miR-17-5p	MKLN1	1	1	1	-22.1	1	0.0227883	0.574	-5.33701	19	21	17	3UTR
hsa-miR-17-5p	CALD1	1	1	1	-19	1	0.00578267	0.647	-12.5468	17	23	9	3UTR
hsa-miR-17-5p	LRRC55	1	1	1	-21	1	0.00127177	0.588	-4.79441	19	23	10	3UTR
hsa-miR-17-5p	AHNAK	1	1	1	-18.1	1	8.1386e-05	0.5	-9.15095	15	18	13	3UTR
hsa-miR-17-5p	CYP2U1	1	1	1	-22.3	1	0.00188221	0.779	-5.08276	18	22	13	3UTR
hsa-miR-17-5p	ARSJ	1	1	1	-20.2	1	0.0213126	0.75	-8.82818	18	21	13	3UTR
hsa-miR-17-5p	ARHGAP26	1	1	1	-24.5	1	0.000129241	0.471	-11.5245	17	19	12	3UTR
hsa-miR-17-5p	SEPT2	1	1	1	-21.4	1	0.000146704	0.574	-9.54656	16	19	12	3UTR
hsa-miR-17-5p	WEE1	1	1	1	-23.3	1	0.000699887	0.574	-8.00486	18	22	9	3UTR
hsa-miR-17-5p	EIF4G2	1	1	1	-20.2	1	0.00181782	0.662	-3.93757	21	29	8	3UTR
hsa-miR-17-5p	HPS5	1	1	1	-17.6	1	0.0012252	0.676	-13.2745	13	16	8	3UTR
hsa-miR-17-5p	UEVLD	1	1	1	-20.8	1	0.00938489	0.647	-3.79332	20	26	10	3UTR
hsa-miR-17-5p	ALX4	1	1	1	-20.4	1	0.000568663	0.382	-9.33931	16	19	13	3UTR
hsa-miR-17-5p	CRY2	1	1	1	-22.8	1	1.07481e-06	0.456	-12.8934	16	18	14	3UTR
hsa-miR-17-5p	IRF1	1	1	1	-25.3	1	0.00014102	0.412	-13.4976	17	23	9	3UTR
hsa-miR-17-5p	AFF4	1	1	1	-19.8	1	0.00447455	0.529	-12.6411	16	18	11	3UTR
hsa-miR-17-5p	RGMA	1	1	1	-22.3	1	6.09462e-05	0.353	-9.54656	17	21	11	3UTR
hsa-miR-17-5p	C16orf72	1	1	1	-21.4	1	0.00234631	0.632	-5.52986	18	22	10	3UTR
hsa-miR-17-5p	FRMD4B	1	1	1	-23.4	1	0.000184753	0.426	-13.4976	16	23	9	3UTR
hsa-miR-17-5p	CADM2	1	1	1	-20.6	1	0.0157214	0.529	-7.14013	18	21	15	3UTR
hsa-miR-17-5p	CRYBG3	1	1	1	-17.6	1	0.0166427	0.618	-14.1591	14	15	14	3UTR
hsa-miR-17-5p	DCBLD2	1	1	1	-20.8	1	0.00266253	0.662	-6.23647	14	17	8	3UTR
hsa-miR-17-5p	POLQ	1	1	1	-21.5	1	0.00180165	0.588	-11.3517	15	18	9	3UTR
hsa-miR-17-5p	HEG1	1	1	1	-22.6	1	0.00606547	0.5	-8.00486	18	22	9	3UTR
hsa-miR-17-5p	IPMK	1	1	1	-22.5	1	0.00022321	0.588	-7.4978	18	23	10	3UTR
hsa-miR-17-5p	SLC16A9	1	1	1	-21.6	1	0.118491	0.603	-9.33931	18	19	18	3UTR
hsa-miR-17-5p	CCSER2	1	1	1	-20.1	1	0.000226475	0.529	-9.06125	14	21	8	3UTR
hsa-miR-17-5p	TNKS2	1	1	1	-21.3	1	0.0186034	0.691	-12.9166	17	19	14	3UTR
hsa-miR-17-5p	RABEP1	1	1	1	-20.5	1	0.00040435	0.603	-10.2048	17	20	9	3UTR
hsa-miR-17-5p	TAOK1	1	1	1	-20	1	0.00728465	0.632	-8.05661	20	25	9	3UTR
hsa-miR-17-5p	GOSR1	1	1	1	-24.3	1	0.00201609	0.426	-13.4976	16	23	9	3UTR
hsa-miR-17-5p	RAB11FIP4	1	1	1	-23.3	1	7.93696e-06	0.382	-13.4976	16	22	9	3UTR
hsa-miR-17-5p	LDLR	1	1	1	-23.6	1	0.000175733	0.441	-13.4976	16	22	9	3UTR
hsa-miR-17-5p	VEGFA	1	1	1	-25.1	1	0.00375543	0.397	-11.3983	18	22	10	3UTR
hsa-miR-17-5p	ENPP5	1	1	1	-20.8	1	0.000127671	0.574	-4.957	16	19	12	3UTR
hsa-miR-17-5p	MCM3	1	1	1	-20.8	1	0.000149574	0.632	-3.93757	20	48	10	3UTR
hsa-miR-18a-3p	AJAP1	1	1	0.969231	-22.7	1	3.55139e-07	0.426	-11.2306	15	20	13	3UTR
hsa-miR-199a-3p	RUNX1	1	1	0.961538	-23.8	1	0.000706514	0.559	-3.93757	20	37	9	3UTR
hsa-miR-199a-3p	NUFIP2	1	1	0.961538	-17.7	1	0.000925168	0.691	-4.957	16	18	12	3UTR
hsa-miR-199a-3p	KTN1	1	1	0.974359	-19.9	1	0.00122714	0.691	-7.37318	18	21	13	3UTR
hsa-miR-199a-3p	NACC2	1	1	1	-23.2	1	6.61474e-05	0.368	-8.09616	17	20	12	3UTR
hsa-miR-199a-3p	SLC39A10	1	1	1	-23	1	0.00144567	0.691	-7.21971	18	19	18	3UTR
hsa-miR-199a-3p	EPG5	1	1	1	-25	1	0.000117812	0.544	-9.55161	18	22	14	3UTR
hsa-miR-199a-3p	KATNBL1	1	1	1	-17.2	1	0.0524236	0.75	-12.6708	14	20	11	3UTR
hsa-miR-199a-3p	FGF7	1	1	1	-17.6	1	0.000466225	0.632	-7.05204	12	14	8	3UTR
hsa-miR-199a-3p	EMC1	1	1	1	-24	1	0.0153014	0.618	-3.79332	19	34	10	3UTR
hsa-miR-199a-3p	WHAMM	1	1	1	-27.5	1	5.61045e-06	0.559	-4.02637	18	21	14	3UTR
hsa-miR-199a-3p	SIK2	1	1	1	-23.8	1	0.000393259	0.559	-4.99396	18	22	9	3UTR
hsa-miR-199a-3p	APLP2	1	1	1	-21.3	1	0.00122236	0.471	-9.07604	16	20	10	3UTR
hsa-miR-199a-3p	DUSP5	1	1	1	-22.8	1	0.000206229	0.426	-5.18008	15	17	9	3UTR
hsa-miR-199a-3p	KLF12	1	1	1	-18.2	1	0.00314858	0.559	-7.91236	14	15	14	3UTR
hsa-miR-199a-3p	SLITRK6	1	1	1	-19	1	0.00865137	0.676	-7.28438	18	21	10	3UTR
hsa-miR-199a-3p	FUBP1	1	1	1	-18.5	1	0.000318838	0.721	-5.08246	15	17	11	3UTR
hsa-miR-199a-3p	MYO10	1	1	1	-17.8	1	0.0032363	0.632	-8.78315	16	19	12	3UTR
hsa-miR-199a-3p	ABL2	1	1	1	-22.4	1	0.000187561	0.559	-12.8453	14	18	12	3UTR
hsa-miR-199a-3p	ITGB8	1	1	1	-22.7	1	9.14249e-06	0.691	-6.74759	17	18	17	3UTR
hsa-miR-199a-3p	AREL1	1	1	1	-19.9	1	0.000700997	0.5	-8.21039	18	22	9	3UTR
hsa-miR-199a-3p	DIO2	1	1	1	-29	1	0.00215511	0.544	-3.79332	21	28	15	3UTR
hsa-miR-199a-3p	PLAG1	1	1	1	-22.5	1	0.00892212	0.765	-4.76182	13	15	13	3UTR
hsa-miR-199a-3p	SDC2	1	1	1	-20.8	1	0.000149766	0.676	-7.20265	19	23	8	3UTR
hsa-miR-199a-3p	PDGFRA	1	1	1	-20.8	1	0.000573439	0.603	-9.59801	19	21	15	3UTR
hsa-miR-199a-3p	DNMT3A	1	1	1	-16.9	1	6.68959e-07	0.471	-8.44344	11	13	9	3UTR
hsa-miR-199a-3p	PEX13	1	1	1	-17.7	1	0.000910318	0.721	-8.58769	12	14	10	3UTR
hsa-miR-199a-3p	STC2	1	1	1	-23.4	1	5.99131e-06	0.382	-7.91236	18	21	9	3UTR
hsa-miR-199a-3p	CPEB4	1	1	1	-23.7	1	0.00407758	0.544	-14.4587	18	23	13	3UTR
hsa-miR-199a-3p	DCP2	1	1	1	-20.8	1	1.70741e-05	0.662	-6.57398	17	20	7	3UTR
hsa-miR-199a-3p	ZBTB20	1	1	1	-24.4	1	5.17798e-05	0.515	-8.81344	17	19	12	3UTR
hsa-miR-199a-3p	DIRC2	1	1	1	-17.9	1	0.00228253	0.691	-7.06072	15	19	8	3UTR
hsa-miR-199a-3p	PALD1	1	1	1	-18.6	1	0.000967113	0.588	-5.76291	13	15	7	3UTR
hsa-miR-199a-3p	WAPL	1	1	1	-18.9	1	1.956e-05	0.515	-5.96246	13	14	13	3UTR
hsa-miR-199a-5p	NTNG1	1	1	0.961538	-28.1	1	0.0358345	0.559	-3.93757	21	47	9	3UTR
hsa-miR-199a-5p	GPR180	1	1	0.961538	-23.2	1	0.00552395	0.588	-6.76235	20	25	10	3UTR
hsa-miR-199a-5p	HIF1A	1	1	0.961538	-17.7	1	0.0018591	0.676	-5.61866	12	13	12	3UTR
hsa-miR-199a-5p	CEP85L	1	1	0.961538	-22.8	1	0.00402765	0.588	-8.85129	18	25	8	3UTR
hsa-miR-199a-5p	EIF5B	1	1	0.974359	-22.7	1	0.00667272	0.632	-4.79441	22	27	14	3UTR
hsa-miR-199a-5p	PPARGC1A	1	1	0.980769	-24.9	1	0.00134819	0.485	-12.4177	18	24	8	3UTR
hsa-miR-199a-5p	AKAP1	1	1	0.980769	-20.7	1	0.00941994	0.603	-12.0414	18	37	8	3UTR
hsa-miR-199a-5p	GBP1	1	1	0.980769	-20.3	1	0.008978	0.618	-10.3422	20	36	10	3UTR
hsa-miR-199a-5p	RNF38	1	1	1	-22	1	0.00404086	0.603	-4.84971	19	25	7	3UTR
hsa-miR-199a-5p	RORB	1	1	1	-18.3	1	0.00161829	0.721	-13.2236	10	11	10	3UTR
hsa-miR-199a-5p	BTBD3	1	1	1	-24.1	1	0.00811582	0.662	-4.957	19	24	13	3UTR
hsa-miR-199a-5p	SLC24A3	1	1	1	-22	1	0.00884339	0.529	-8.09365	17	21	9	3UTR
hsa-miR-199a-5p	USP37	1	1	1	-19.6	1	0.000183693	0.632	-6.24613	17	19	14	3UTR
hsa-miR-199a-5p	KLHL23	1	1	1	-23	1	0.00225408	0.603	-9.81601	15	20	9	3UTR
hsa-miR-199a-5p	PRDM16	1	1	1	-22.3	1	7.63929e-05	0.382	-7.0874	16	20	10	3UTR
hsa-miR-199a-5p	PDPN	1	1	1	-21.3	1	6.61293e-05	0.574	-10.9702	19	22	11	3UTR
hsa-miR-199a-5p	CSGALNACT1	1	1	1	-26.7	1	0.127773	0.603	-5.3155	19	24	11	3UTR
hsa-miR-199a-5p	CCDC120	1	1	1	-21.9	1	0.00272968	0.485	-5.61866	18	22	9	3UTR
hsa-miR-199a-5p	YIPF6	1	1	1	-22.6	1	0.00473371	0.441	-5.83853	19	24	6	3UTR
hsa-miR-199a-5p	TSPAN6	1	1	1	-17.5	1	0.0210901	0.647	-5.61866	12	14	6	3UTR
hsa-miR-199a-5p	ETS1	1	1	1	-24.6	1	0.00618405	0.588	-6.09222	16	20	9	3UTR
hsa-miR-199a-5p	BTRC	1	1	1	-24.7	1	0.0160666	0.544	-11.254	18	21	9	3UTR
hsa-miR-199a-5p	SORCS3	1	1	1	-20.9	1	0.00146774	0.529	-10.9622	15	21	8	3UTR
hsa-miR-199a-5p	AP1G1	1	1	1	-22.7	1	0.00179413	0.529	-9.61415	17	23	14	3UTR
hsa-miR-199a-5p	GRB10	1	1	1	-22.2	1	0.0185151	0.456	-8.66231	17	24	10	3UTR
hsa-miR-199a-5p	CCNL1	1	1	1	-21.8	1	0.000399878	0.647	-5.52986	18	23	8	3UTR
hsa-miR-199a-5p	DDX3X	1	1	1	-21.8	1	0.00219969	0.544	-8.05823	15	18	12	3UTR
hsa-miR-199a-5p	SLC24A2	1	1	1	-22.6	1	6.84682e-05	0.559	-4.957	21	49	13	3UTR
hsa-miR-199a-5p	MICAL3	1	1	1	-22.2	1	2.66889e-06	0.382	-7.75865	17	21	8	3UTR
hsa-miR-199a-5p	ITGA8	1	1	1	-21.1	1	0.0169951	0.735	-14.722	15	17	12	3UTR
hsa-miR-199a-5p	CACNB2	1	1	1	-17.6	1	0.000461416	0.515	-8.917	12	16	7	3UTR
hsa-miR-199a-5p	2019-03-08	1	1	1	-24.2	1	0.00572772	0.588	-5.22701	19	28	8	3UTR
hsa-miR-199a-5p	PKN2	1	1	1	-21.5	1	3.81421e-05	0.588	-9.2861	16	22	10	3UTR
hsa-miR-199a-5p	M6PR	1	1	1	-22.3	1	0.000911022	0.5	-5.69428	14	16	14	3UTR
hsa-miR-199a-5p	SUCO	1	1	1	-18.2	1	4.1671e-05	0.5	-8.1474	14	17	6	3UTR
hsa-miR-199a-5p	SULF1	1	1	1	-21.5	1	0.0211647	0.618	-5.61866	12	14	12	3UTR
hsa-miR-199a-5p	RUNX1T1	1	1	1	-24.3	1	0.00110752	0.529	-6.46921	16	19	11	3UTR
hsa-miR-199a-5p	RBM47	1	1	1	-17.7	1	0.000437131	0.471	-8.09365	12	15	8	3UTR
hsa-miR-199a-5p	KIT	1	1	1	-24.5	1	8.35465e-06	0.5	-7.9381	18	25	7	3UTR
hsa-miR-199a-5p	CLOCK	1	1	1	-19.2	1	0.0224741	0.647	-13.6138	16	19	11	3UTR
hsa-miR-199a-5p	TSPAN5	1	1	1	-23.6	1	1.47292e-05	0.456	-6.07158	20	30	6	3UTR
hsa-miR-199a-5p	EPHA7	1	1	1	-21.2	1	0.00137612	0.691	-9.68273	18	40	11	3UTR
hsa-miR-199a-5p	BEND3	1	1	1	-23.9	1	0.00664087	0.618	-9.59293	16	19	9	3UTR
hsa-miR-199a-5p	KIAA0355	1	1	1	-20.8	1	0.00239755	0.382	-5.61866	12	13	12	3UTR
hsa-miR-199a-5p	TET2	1	1	1	-26.4	1	0.000372401	0.735	-5.41313	19	23	9	3UTR
hsa-miR-199a-5p	MRPS25	1	1	1	-22.1	1	0.0106445	0.5	-6.73374	18	22	12	3UTR
hsa-miR-199a-5p	ACVR2B	1	1	1	-22.2	1	0.000235774	0.574	-9.28556	19	33	7	3UTR
hsa-miR-199a-5p	LIN7C	1	1	1	-23.1	1	0.00122386	0.662	-5.9393	16	18	16	3UTR
hsa-miR-199a-5p	ZNF516	1	1	1	-24.7	1	0.000200639	0.426	-6.24613	20	27	10	3UTR
hsa-miR-199a-5p	COL5A3	1	1	1	-25.2	1	9.46223e-05	0.426	-5.48126	19	29	13	3UTR
hsa-miR-199a-5p	NFYA	1	1	1	-23.3	1	4.44823e-05	0.485	-5.83853	21	29	6	3UTR
hsa-miR-214-3p	SLC8A1	1	1	0.961538	-24.6	1	0.000339058	0.647	-5.03583	19	35	9	3UTR
hsa-miR-214-3p	CLASP1	1	1	1	-23.6	1	0.137404	0.485	-6.77039	19	25	5	3UTR
hsa-miR-214-3p	HNRNPU	1	1	1	-21.9	1	0.000704175	0.544	-4.52877	16	20	8	3UTR
hsa-miR-214-3p	PLXDC2	1	1	1	-22	1	0.251162	0.574	-6.77039	17	22	5	3UTR
hsa-miR-214-5p	WASL	1	1	0.961538	-26.7	1	0.000466731	0.544	-5.22671	20	30	8	3UTR
hsa-miR-214-5p	ZFAND5	1	1	1	-19.8	1	0.0180371	0.632	-11.1271	16	24	9	3UTR
hsa-miR-214-5p	PGS1	1	1	1	-27.1	1	0.0261552	0.353	-6.93679	18	22	11	3UTR
hsa-miR-214-5p	GPR173	1	1	1	-23.8	1	0.000317567	0.588	-8.38263	17	19	12	3UTR
hsa-miR-214-5p	GFRA1	1	1	1	-23.8	1	0.00534451	0.618	-10.4745	19	21	10	3UTR
hsa-miR-214-5p	KLF12	1	1	1	-20.9	1	0.0018575	0.603	-5.08246	18	23	9	3UTR
hsa-miR-214-5p	EFCAB2	1	1	1	-23.5	1	0.000253479	0.426	-13.1435	15	21	8	3UTR
hsa-miR-214-5p	ARMC8	1	1	1	-22.2	1	0.00304496	0.515	-7.08104	18	24	5	3UTR
hsa-miR-214-5p	PDK3	1	1	1	-19.9	1	0.000824021	0.471	-8.01983	16	21	10	3UTR
hsa-miR-214-5p	MICAL3	1	1	1	-22.7	1	0.0167839	0.456	-4.17062	21	69	9	3UTR
hsa-miR-214-5p	PARS2	1	1	1	-24.4	1	0.000445474	0.5	-4.17062	19	23	8	3UTR
hsa-miR-214-5p	PPM1A	1	1	1	-21.2	1	0.132313	0.574	-6.03692	18	19	18	3UTR
hsa-miR-214-5p	CISH	1	1	1	-21	1	0.026176	0.412	-12.4415	15	23	9	3UTR
hsa-miR-214-5p	NCOA2	1	1	1	-24.4	1	0.000217887	0.647	-6.28309	19	24	8	3UTR
hsa-miR-214-5p	LRRN1	1	1	1	-22.6	1	0.00329686	0.441	-13.3534	15	23	8	3UTR
hsa-miR-214-5p	PDE3B	1	1	1	-20.8	1	0.00177546	0.471	-6.67474	17	42	11	3UTR
hsa-miR-23a-3p	TJP1	1	1	0.961538	-20.4	1	3.8538e-05	0.559	-10.1906	13	16	9	3UTR
hsa-miR-23a-3p	C8orf58	1	1	0.961538	-27.1	1	0.00481644	0.471	-3.79332	19	27	11	3UTR
hsa-miR-23a-3p	MYNN	1	1	0.961538	-18.6	1	0.00470038	0.691	-6.85796	14	17	11	3UTR
hsa-miR-23a-3p	IL6R	1	1	0.961538	-26.3	1	0.000309221	0.603	-3.93757	20	25	9	3UTR
hsa-miR-23a-3p	USP24	1	1	0.961538	-20.5	1	1.97135e-05	0.529	-6.9696	15	18	12	3UTR
hsa-miR-23a-3p	PKIA	1	1	0.961538	-18.5	1	0.0149333	0.662	-5.48126	15	16	15	3UTR
hsa-miR-23a-3p	FUT9	1	1	0.961538	-19.9	1	0.0230658	0.779	-5.03583	17	18	17	3UTR
hsa-miR-23a-3p	GAP43	1	1	0.974359	-20.2	1	0.000420238	0.662	-3.93757	21	24	15	3UTR
hsa-miR-23a-3p	SNX30	1	1	0.984615	-20.8	1	7.66838e-06	0.397	-10.7891	16	18	12	3UTR
hsa-miR-23a-3p	RNF38	1	1	1	-20.7	1	0.00566675	0.574	-6.25121	15	20	8	3UTR
hsa-miR-23a-3p	SPIN1	1	1	1	-20.6	1	0.000312898	0.529	-8.14541	18	22	10	3UTR
hsa-miR-23a-3p	STX17	1	1	1	-22.6	1	0.0325985	0.588	-4.84971	14	17	7	3UTR
hsa-miR-23a-3p	ATRN	1	1	1	-20.4	0	0.00150953	0.471	-17.1102	13	14	13	3UTR
hsa-miR-23a-3p	ISM1	1	1	1	-19.8	1	0.0037897	0.397	-4.02637	14	20	9	3UTR
hsa-miR-23a-3p	TOP1	1	1	1	-17.7	1	0.000285952	0.588	-6.74759	12	14	12	3UTR
hsa-miR-23a-3p	SYS1	1	1	1	-19.6	1	1.66662e-06	0.456	-12.8453	12	16	10	3UTR
hsa-miR-23a-3p	CPEB2	1	1	1	-21.7	1	0.00206774	0.618	-3.79332	17	23	8	3UTR
hsa-miR-23a-3p	PPARGC1A	1	1	1	-22.9	1	0.000152503	0.588	-7.88174	17	19	17	3UTR
hsa-miR-23a-3p	KIAA1958	1	1	1	-21.5	1	4.83344e-07	0.544	-6.10696	17	22	8	3UTR
hsa-miR-23a-3p	ZBTB34	1	1	1	-19.4	1	0.00155743	0.574	-5.19005	13	16	10	3UTR
hsa-miR-23a-3p	NACC2	1	1	1	-19.8	1	2.30261e-09	0.294	-6.80703	13	14	13	3UTR
hsa-miR-23a-3p	PRPF4B	1	1	1	-22	1	0.00227668	0.618	-5.18008	18	21	8	3UTR
hsa-miR-23a-3p	TMEM170B	1	1	1	-20.4	1	7.33196e-05	0.515	-7.50368	17	21	5	3UTR
hsa-miR-23a-3p	ERBB4	1	1	1	-22.7	1	3.56666e-05	0.471	-4.957	14	17	8	3UTR
hsa-miR-23a-3p	OLA1	1	1	1	-21.8	1	0.000803225	0.559	-5.38561	15	19	12	3UTR
hsa-miR-23a-3p	FUT4	1	1	1	-20.3	1	0.000669808	0.559	-8.79368	16	19	10	3UTR
hsa-miR-23a-3p	ZC3H12C	1	1	1	-19.4	1	0.0184476	0.676	-9.95757	18	22	11	3UTR
hsa-miR-23a-3p	NOL4	1	1	1	-18.3	0	0.00434163	0.691	-16.302	13	15	8	3UTR
hsa-miR-23a-3p	DOK6	1	1	1	-18.7	1	0.0155119	0.647	-4.84971	15	22	8	3UTR
hsa-miR-23a-3p	RCOR1	1	1	1	-19.2	1	9.40459e-05	0.574	-9.77961	11	12	11	3UTR
hsa-miR-23a-3p	SEMA6D	1	1	1	-22	1	0.00277978	0.618	-3.79332	19	23	8	3UTR
hsa-miR-23a-3p	ATXN7L3	1	1	1	-20.6	1	8.72574e-05	0.368	-4.02637	17	30	10	3UTR
hsa-miR-23a-3p	TARDBP	1	1	1	-18.9	1	0.0179401	0.574	-6.05095	12	15	11	3UTR
hsa-miR-23a-3p	EPHB2	1	1	1	-22.1	1	0.000671987	0.441	-5.69428	14	17	10	3UTR
hsa-miR-23a-3p	PSD3	1	1	1	-20.6	1	0.0220567	0.588	-8.32703	17	26	8	3UTR
hsa-miR-23a-3p	CLK3	1	1	1	-19.1	1	0.00411935	0.5	-5.19005	13	17	7	3UTR
hsa-miR-23a-3p	SLC16A6	1	1	1	-16.7	1	0.00228767	0.662	-7.66387	12	14	7	3UTR
hsa-miR-23a-3p	CHST7	1	1	1	-18.6	1	0.00453094	0.618	-9.89609	16	21	8	3UTR
hsa-miR-23a-3p	HDX	1	1	1	-20	1	5.19338e-06	0.618	-5.9255	12	14	12	3UTR
hsa-miR-23a-3p	GPRC5B	1	1	1	-24.6	1	5.62007e-07	0.456	-6.73374	17	20	12	3UTR
hsa-miR-23a-3p	VAPB	1	1	1	-19	1	0.00472003	0.574	-12.428	14	18	8	3UTR
hsa-miR-23a-3p	ADAMTS5	1	1	1	-20.3	1	0.00690731	0.559	-7.7949	16	18	16	3UTR
hsa-miR-23a-3p	SOWAHC	1	1	1	-18.8	1	0.0121395	0.765	-4.957	19	26	7	3UTR
hsa-miR-23a-3p	PTPN4	1	1	1	-20.5	1	0.0229658	0.603	-8.05823	16	20	9	3UTR
hsa-miR-23a-3p	SH3PXD2A	1	1	1	-21.3	1	0.00048093	0.515	-8.05823	15	18	10	3UTR
hsa-miR-23a-3p	CASP7	1	1	1	-18.4	1	0.000638624	0.647	-4.76182	13	18	7	3UTR
hsa-miR-23a-3p	HS6ST3	1	1	1	-17.8	1	0.00305736	0.544	-6.82535	14	16	12	3UTR
hsa-miR-23a-3p	ZNF793	1	1	1	-19.8	1	0.00619166	0.691	-8.29128	14	17	11	3UTR
hsa-miR-23a-3p	LBR	1	1	1	-21.4	1	0.000547033	0.588	-9.54656	12	14	12	3UTR
hsa-miR-23a-3p	TMEM170A	1	1	1	-19.3	1	0.00977063	0.559	-4.84971	14	15	14	3UTR
hsa-miR-23a-3p	CBX5	1	1	1	-19.7	1	0.00212525	0.559	-5.81821	16	21	6	3UTR
hsa-miR-23a-3p	MIA2	1	1	1	-18.5	1	0.00475972	0.603	-6.00433	16	18	8	3UTR
hsa-miR-23a-3p	GNG2	1	1	1	-18.6	1	0.000825372	0.647	-4.02637	14	16	11	3UTR
hsa-miR-23a-3p	YWHAG	1	1	1	-20.1	1	0.00923961	0.515	-6.43256	17	19	10	3UTR
hsa-miR-23a-3p	TECPR1	1	1	1	-23.5	1	3.97377e-06	0.397	-4.76182	18	22	10	3UTR
hsa-miR-23a-3p	SLC25A36	1	1	1	-17.8	1	0.00156181	0.603	-4.02637	14	18	10	3UTR
hsa-miR-23a-3p	RAP2B	1	1	1	-20.4	1	0.00235484	0.588	-10.282	16	30	10	3UTR
hsa-miR-23a-3p	CAPN6	1	1	1	-22.4	1	0.000280946	0.515	-4.02637	18	23	9	3UTR
hsa-miR-23a-3p	XIAP	1	1	1	-18.2	1	0.0291356	0.515	-9.59801	14	18	7	3UTR
hsa-miR-23a-3p	TENM1	1	1	1	-20	1	0.00014533	0.471	-6.23647	14	17	8	3UTR
hsa-miR-23a-3p	TNRC6B	1	1	1	-23.2	1	0.00466928	0.559	-11.5013	18	25	11	3UTR
hsa-miR-23a-3p	TXLNG	1	1	1	-22.6	1	0.000975794	0.588	-7.82646	16	20	8	3UTR
hsa-miR-23a-3p	TRPS1	1	1	1	-19	1	0.00377245	0.529	-14.1825	13	17	7	3UTR
hsa-miR-23a-3p	HAS2	1	1	1	-23	1	0.00166475	0.618	-7.80367	17	18	17	3UTR
hsa-miR-23a-3p	ASAP1	1	1	1	-19.1	1	0.000288229	0.544	-5.19005	13	17	7	3UTR
hsa-miR-23a-3p	WISP1	1	1	1	-20.5	1	0.00134339	0.5	-7.20265	17	21	14	3UTR
hsa-miR-23a-3p	BNC2	1	1	1	-19.6	1	0.00028489	0.441	-6.93679	15	18	11	3UTR
hsa-miR-23a-3p	CELF2	1	1	1	-18.7	1	1.88937e-05	0.338	-7.82646	11	13	8	3UTR
hsa-miR-23a-3p	JCAD	1	1	1	-20.5	1	0.00293596	0.485	-13.6656	15	17	9	3UTR
hsa-miR-23a-3p	NFIA	1	1	1	-21	1	0.000336639	0.338	-4.17062	15	27	8	3UTR
hsa-miR-23a-3p	PDE4B	1	1	1	-20.4	1	0.0160704	0.368	-10.3719	13	17	10	3UTR
hsa-miR-23a-3p	MIGA1	1	1	1	-18.7	1	0.00407996	0.647	-6.51454	16	18	9	3UTR
hsa-miR-23a-3p	SLC38A1	1	1	1	-19.2	1	0.000437415	0.544	-6.85796	13	14	13	3UTR
hsa-miR-23a-3p	GPBP1	1	1	1	-18.1	1	0.000982141	0.618	-5.96246	17	20	8	3UTR
hsa-miR-23a-3p	SREK1IP1	1	1	1	-22	1	0.0154119	0.647	-5.38561	17	19	12	3UTR
hsa-miR-23a-3p	ENC1	1	1	1	-21.5	1	0.0060047	0.559	-4.957	16	23	10	3UTR
hsa-miR-23a-3p	LHFPL2	1	1	1	-22.6	1	0.000782776	0.485	-9.54656	17	40	11	3UTR
hsa-miR-23a-3p	ARSB	1	1	1	-17.3	1	0.00160063	0.574	-5.61866	12	15	7	3UTR
hsa-miR-23a-3p	DNM3	1	1	1	-17	1	0.00109993	0.5	-7.3066	12	13	12	3UTR
hsa-miR-23a-3p	YOD1	1	1	1	-20.5	1	3.71833e-06	0.691	-7.65065	14	16	14	3UTR
hsa-miR-23a-3p	PPM1A	1	1	1	-22.1	1	0.000134572	0.647	-4.84971	14	17	7	3UTR
hsa-miR-23a-3p	ENTPD5	1	1	1	-20.5	1	5.80209e-05	0.574	-7.65065	16	20	9	3UTR
hsa-miR-23a-3p	SETD2	1	1	1	-20	1	0.0016755	0.397	-4.957	14	17	12	3UTR
hsa-miR-23a-3p	CHD7	1	1	1	-16.8	1	0.00149313	0.588	-6.9696	16	18	9	3UTR
hsa-miR-23a-3p	RCHY1	1	1	1	-21.5	0	0.00144593	0.559	-15.5666	14	17	11	3UTR
hsa-miR-23a-3p	UBE2D3	1	1	1	-19.1	1	0.00921702	0.676	-3.93757	16	26	10	3UTR
hsa-miR-23a-3p	PTP4A2	1	1	1	-17.5	1	0.00259057	0.529	-14.1825	13	16	7	3UTR
hsa-miR-23a-3p	MTF1	1	1	1	-25.6	1	0.000399087	0.544	-3.79332	18	24	9	3UTR
hsa-miR-23a-3p	TMCC3	1	1	1	-19.7	1	0.0300137	0.588	-7.61527	17	24	12	3UTR
hsa-miR-23a-3p	PLEKHH2	1	1	1	-19.2	1	0.000154481	0.632	-6.51454	13	16	8	3UTR
hsa-miR-23a-3p	UBN2	1	1	1	-20.2	1	0.000432138	0.647	-6.51454	16	18	13	3UTR
hsa-miR-23a-3p	TSHZ3	1	1	1	-21.7	0	0.000602473	0.574	-15.5666	15	21	11	3UTR
hsa-miR-23a-3p	RBM27	1	1	1	-23.9	1	0.000124154	0.647	-6.9696	19	21	19	3UTR
hsa-miR-23a-3p	ADAM19	1	1	1	-27.4	1	0.000746853	0.588	-8.42926	17	20	10	3UTR
hsa-miR-23a-3p	CHL1	1	1	1	-20.2	1	0.000599631	0.471	-7.28438	17	44	11	3UTR
hsa-miR-23a-3p	SRGAP3	1	1	1	-23.5	1	0.00272274	0.5	-7.14013	14	16	14	3UTR
hsa-miR-23a-3p	EOMES	1	1	1	-19.9	1	0.00289245	0.544	-4.76182	13	14	13	3UTR
hsa-miR-23a-3p	AZI2	1	1	1	-21.1	1	2.65691e-05	0.676	-6.90779	15	21	11	3UTR
hsa-miR-23a-3p	ROBO2	1	1	1	-19.8	1	0.00354086	0.588	-9.54656	14	16	12	3UTR
hsa-miR-23a-3p	LSAMP	1	1	1	-20.9	1	0.00206057	0.676	-6.6181	14	18	9	3UTR
hsa-miR-23a-3p	EIF4EBP2	1	1	1	-19.9	1	0.0604139	0.574	-4.957	17	22	10	3UTR
hsa-miR-23a-3p	GHITM	1	1	1	-20.9	1	0.0001819	0.632	-7.28438	16	18	16	3UTR
hsa-miR-23a-3p	SMAD5	0	0	1	-18.7	1	0.00165537	0.603	-8.32703	15	16	15	3UTR
hsa-miR-23b-3p	SPIN1	1	1	0.961538	-21.3	1	0.00475725	0.632	-3.93757	22	54	8	3UTR
hsa-miR-23b-3p	CCDC82	1	1	0.961538	-18.1	1	0.0160514	0.706	-6.09222	15	18	8	3UTR
hsa-miR-23b-3p	RCOR1	1	1	0.961538	-23.3	1	9.40459e-05	0.574	-9.77961	15	20	11	3UTR
hsa-miR-23b-3p	PDXDC1	1	1	0.961538	-20.2	1	4.04777e-06	0.412	-6.78234	11	13	11	3UTR
hsa-miR-23b-3p	SH3PXD2A	1	1	0.961538	-23.4	1	0.00459259	0.544	-3.93757	23	56	9	3UTR
hsa-miR-23b-3p	SEC23IP	1	1	0.961538	-26.3	1	0.00396034	0.574	-3.79332	20	26	9	3UTR
hsa-miR-23b-3p	MYNN	1	1	0.961538	-18.1	1	0.00470038	0.691	-6.85796	14	16	11	3UTR
hsa-miR-23b-3p	G3BP2	1	1	0.961538	-19.2	1	0.00147473	0.544	-9.77961	14	20	11	3UTR
hsa-miR-23b-3p	FUT9	1	1	0.961538	-19.2	1	0.0230658	0.779	-5.03583	16	17	16	3UTR
hsa-miR-23b-3p	TMEM178B	1	1	0.961538	-21.5	1	0.000541736	0.412	-6.51454	18	23	8	3UTR
hsa-miR-23b-3p	RSBN1	1	1	0.969231	-20.1	1	2.77767e-06	0.441	-7.51743	18	23	8	3UTR
hsa-miR-23b-3p	ERBB4	1	1	0.974359	-24.4	0	1.57234e-05	0.574	-19.4239	14	15	14	3UTR
hsa-miR-23b-3p	PAPOLG	1	1	0.974359	-20.8	1	0.0186889	0.618	-7.2559	19	23	7	3UTR
hsa-miR-23b-3p	RNF38	1	1	1	-20.9	1	0.00566675	0.574	-6.25121	15	21	8	3UTR
hsa-miR-23b-3p	STX17	1	1	1	-22.6	1	0.0325985	0.588	-4.84971	14	17	7	3UTR
hsa-miR-23b-3p	STK35	1	1	1	-21.9	1	0.000231162	0.471	-8.42926	17	18	17	3UTR
hsa-miR-23b-3p	ATRN	1	1	1	-24.6	1	0.000462406	0.559	-6.51454	18	21	11	3UTR
hsa-miR-23b-3p	TOP1	1	1	1	-20.7	1	0.000285952	0.588	-6.74759	16	18	16	3UTR
hsa-miR-23b-3p	SYS1	1	1	1	-22.6	1	0.282449	0.485	-5.08276	17	20	10	3UTR
hsa-miR-23b-3p	PPARGC1A	1	1	1	-25.5	1	0.000152503	0.588	-7.88174	19	20	19	3UTR
hsa-miR-23b-3p	KIAA1958	1	1	1	-22.9	1	4.83344e-07	0.544	-6.10696	17	20	8	3UTR
hsa-miR-23b-3p	ZBTB34	1	1	1	-19.2	1	0.00155743	0.574	-5.19005	13	15	10	3UTR
hsa-miR-23b-3p	PRPF4B	1	1	1	-19.2	1	0.00227668	0.618	-5.18008	15	17	8	3UTR
hsa-miR-23b-3p	CUL3	1	1	1	-29.6	1	0.000294703	0.574	-4.79441	20	23	13	3UTR
hsa-miR-23b-3p	OLA1	1	1	1	-21.9	1	0.000803225	0.559	-5.38561	15	18	12	3UTR
hsa-miR-23b-3p	CCND1	1	1	1	-19.2	1	0.00978186	0.382	-7.7949	14	17	6	3UTR
hsa-miR-23b-3p	CREBZF	1	1	1	-17.9	1	0.0107352	0.706	-10.7891	16	19	8	3UTR
hsa-miR-23b-3p	ZC3H12C	1	1	1	-19.8	1	0.0184476	0.676	-9.95757	18	24	11	3UTR
hsa-miR-23b-3p	DTNA	1	1	1	-22.8	0	0.00141135	0.574	-19.4239	14	17	9	3UTR
hsa-miR-23b-3p	TJP1	1	1	1	-20.4	1	3.8538e-05	0.559	-10.1906	13	16	9	3UTR
hsa-miR-23b-3p	SEMA6D	1	1	1	-24.4	1	0.00277978	0.618	-7.14013	17	20	10	3UTR
hsa-miR-23b-3p	RETREG3	1	1	1	-20.5	1	0.000232308	0.5	-15.0393	14	18	7	3UTR
hsa-miR-23b-3p	TARDBP	1	1	1	-21.2	1	0.0179401	0.574	-6.05095	16	19	11	3UTR
hsa-miR-23b-3p	EPHB2	1	1	1	-21.9	1	0.000671987	0.441	-5.69428	14	16	10	3UTR
hsa-miR-23b-3p	PSD3	1	1	1	-23.9	1	0.0220567	0.588	-8.32703	16	21	11	3UTR
hsa-miR-23b-3p	PNMA2	1	1	1	-23.1	1	2.87787e-05	0.559	-8.3861	14	19	6	3UTR
hsa-miR-23b-3p	ZNF395	1	1	1	-21.2	1	0.00246064	0.676	-6.9696	19	22	16	3UTR
hsa-miR-23b-3p	ARNT2	1	1	1	-25.7	1	3.48666e-08	0.485	-7.65065	19	24	12	3UTR
hsa-miR-23b-3p	SLC16A6	1	1	1	-16.7	1	0.00228767	0.662	-7.66387	12	14	7	3UTR
hsa-miR-23b-3p	SLC9A7	1	1	1	-23.4	1	0.000181847	0.515	-5.08276	15	20	7	3UTR
hsa-miR-23b-3p	HDX	1	1	1	-20.9	0	0.0156124	0.559	-17.1102	14	18	9	3UTR
hsa-miR-23b-3p	SDHD	1	1	1	-17.7	1	0.00702586	0.779	-8.917	16	19	13	3UTR
hsa-miR-23b-3p	ZNF267	1	1	1	-19.9	1	0.00260902	0.632	-5.08246	17	22	6	3UTR
hsa-miR-23b-3p	VAPB	1	1	1	-21.5	1	0.0107496	0.456	-3.79332	19	26	7	3UTR
hsa-miR-23b-3p	ADAMTS5	1	1	1	-23.7	1	0.00111213	0.691	-6.85796	17	19	14	3UTR
hsa-miR-23b-3p	TGFA	1	1	1	-20.3	0	0.00115655	0.618	-19.4239	14	15	14	3UTR
hsa-miR-23b-3p	HSPA12A	1	1	1	-23.5	1	0.000122742	0.529	-7.65065	18	25	8	3UTR
hsa-miR-23b-3p	EBF3	1	1	1	-22	1	3.11984e-06	0.544	-5.48126	21	31	7	3UTR
hsa-miR-23b-3p	KMT5A	1	1	1	-21	1	0.00626687	0.441	-7.14013	17	20	7	3UTR
hsa-miR-23b-3p	HS6ST3	1	1	1	-18	1	0.000270086	0.5	-5.71431	14	15	14	3UTR
hsa-miR-23b-3p	ZNF793	1	1	1	-18.5	1	0.00619166	0.691	-8.29128	11	12	11	3UTR
hsa-miR-23b-3p	LBR	1	1	1	-21.4	1	0.000547033	0.588	-9.54656	12	14	12	3UTR
hsa-miR-23b-3p	CCSAP	1	1	1	-18.9	1	0.00319067	0.588	-11.1389	14	17	9	3UTR
hsa-miR-23b-3p	GREM2	1	1	1	-19.5	0	0.000529764	0.412	-19.4239	10	14	8	3UTR
hsa-miR-23b-3p	TMEM170A	1	1	1	-19.3	1	0.00977063	0.559	-4.84971	14	15	14	3UTR
hsa-miR-23b-3p	HMGA2	1	1	1	-18.5	1	0.000620619	0.544	-9.55161	16	31	9	3UTR
hsa-miR-23b-3p	PAX9	1	1	1	-21	1	0.00424128	0.544	-8.4155	17	20	10	3UTR
hsa-miR-23b-3p	KLHL28	1	1	1	-21.6	1	0.00560993	0.632	-8.05823	18	24	11	3UTR
hsa-miR-23b-3p	GNG2	1	1	1	-18.6	1	0.000825372	0.647	-4.02637	14	16	11	3UTR
hsa-miR-23b-3p	RAP2B	1	1	1	-20.5	1	4.18275e-06	0.691	-3.79332	17	33	10	3UTR
hsa-miR-23b-3p	DCUN1D1	1	1	1	-22	1	0.00471724	0.471	-4.957	18	27	12	3UTR
hsa-miR-23b-3p	CAPN6	1	1	1	-21.2	1	0.000280946	0.515	-4.02637	14	18	9	3UTR
hsa-miR-23b-3p	PHF21B	1	1	1	-20.2	1	0.0101169	0.456	-6.85796	18	21	12	3UTR
hsa-miR-23b-3p	TXLNG	1	1	1	-21.3	1	0.000975794	0.588	-7.82646	15	21	8	3UTR
hsa-miR-23b-3p	HAS2	1	1	1	-20.7	1	0.00166475	0.618	-7.80367	17	20	14	3UTR
hsa-miR-23b-3p	FBXO32	1	1	1	-20.8	1	0.00126581	0.544	-11.1505	15	21	8	3UTR
hsa-miR-23b-3p	WISP1	1	1	1	-20.3	1	3.2049e-06	0.559	-11.1286	15	20	8	3UTR
hsa-miR-23b-3p	RIC1	1	1	1	-20	1	1.25923e-05	0.515	-4.17062	15	30	9	3UTR
hsa-miR-23b-3p	BNC2	1	1	1	-24.2	0	0.00188529	0.632	-19.4239	14	16	10	3UTR
hsa-miR-23b-3p	IL6R	1	1	1	-23	1	0.000309221	0.603	-3.93757	18	23	9	3UTR
hsa-miR-23b-3p	VRK3	1	1	1	-18.6	1	0.000244199	0.559	-6.24644	12	13	12	3UTR
hsa-miR-23b-3p	PKNOX1	1	1	1	-22.8	1	0.0116537	0.529	-6.51454	20	26	6	3UTR
hsa-miR-23b-3p	ZNRF3	1	1	1	-21.2	1	0.00116737	0.529	-5.19005	18	21	8	3UTR
hsa-miR-23b-3p	CELF2	1	1	1	-21.5	1	0.02804	0.544	-5.41313	20	26	6	3UTR
hsa-miR-23b-3p	NFIA	1	1	1	-21	1	0.000336639	0.338	-4.17062	15	27	8	3UTR
hsa-miR-23b-3p	MIGA1	1	1	1	-18	1	0.00407996	0.647	-6.51454	15	17	8	3UTR
hsa-miR-23b-3p	ENC1	1	1	1	-21.7	1	0.0060047	0.559	-4.957	16	23	10	3UTR
hsa-miR-23b-3p	ARSB	1	1	1	-17.2	1	0.00160063	0.574	-5.61866	12	14	7	3UTR
hsa-miR-23b-3p	TADA1	1	1	1	-17.8	1	0.0146986	0.647	-9.54656	14	15	14	3UTR
hsa-miR-23b-3p	DNM3	1	1	1	-17	1	0.00109993	0.5	-7.3066	12	13	12	3UTR
hsa-miR-23b-3p	SWT1	1	1	1	-18.6	1	0.0035631	0.676	-5.22671	20	25	8	3UTR
hsa-miR-23b-3p	MAPK1IP1L	1	1	1	-20.2	1	0.00767869	0.691	-3.79332	19	36	9	3UTR
hsa-miR-23b-3p	PPM1A	1	1	1	-22.1	1	0.000134572	0.647	-4.84971	14	17	7	3UTR
hsa-miR-23b-3p	MAP3K9	1	1	1	-23.9	1	0.000368005	0.456	-9.54656	16	18	12	3UTR
hsa-miR-23b-3p	ENTPD5	1	1	1	-22.2	1	5.80209e-05	0.574	-7.65065	16	20	9	3UTR
hsa-miR-23b-3p	NRXN3	1	1	1	-20.1	0	0.000251451	0.559	-15.7996	12	18	9	3UTR
hsa-miR-23b-3p	ATXN3	1	1	1	-21.3	1	0.00748135	0.603	-5.19005	16	21	13	3UTR
hsa-miR-23b-3p	PDE7A	1	1	1	-20.3	1	0.000993684	0.662	-3.93757	19	40	11	3UTR
hsa-miR-23b-3p	TCF24	1	1	1	-24.9	1	0.000408268	0.426	-5.03583	18	27	8	3UTR
hsa-miR-23b-3p	PKIA	1	1	1	-23	1	0.000340236	0.603	-6.51454	17	22	12	3UTR
hsa-miR-23b-3p	RBM47	1	1	1	-16.7	1	0.0486007	0.574	-7.58252	12	15	6	3UTR
hsa-miR-23b-3p	RCHY1	1	1	1	-19.8	1	0.00734485	0.647	-8.40165	14	20	9	3UTR
hsa-miR-23b-3p	PTP4A2	1	1	1	-21.8	1	0.000531524	0.603	-5.81821	17	19	10	3UTR
hsa-miR-23b-3p	MTF1	1	1	1	-20.3	1	7.80212e-06	0.515	-4.76182	17	51	8	3UTR
hsa-miR-23b-3p	EEA1	1	1	1	-17.5	1	0.00519183	0.632	-7.37318	13	19	6	3UTR
hsa-miR-23b-3p	VSNL1	1	1	1	-18.1	1	0.00944049	0.588	-5.33701	16	37	10	3UTR
hsa-miR-23b-3p	NCOA1	1	1	1	-20.5	1	0.0147579	0.456	-8.70704	13	17	8	3UTR
hsa-miR-23b-3p	PLEKHH2	1	1	1	-19.1	0	0.000789286	0.574	-18.3528	14	16	12	3UTR
hsa-miR-23b-3p	CCDC71L	1	1	1	-21.2	1	0.00101399	0.647	-8.05661	18	24	7	3UTR
hsa-miR-23b-3p	OTUD4	1	1	1	-23.5	1	4.25235e-05	0.574	-11.0902	16	20	11	3UTR
hsa-miR-23b-3p	RBM27	1	1	1	-23.4	1	0.000124154	0.647	-6.9696	19	21	19	3UTR
hsa-miR-23b-3p	CCNG1	1	1	1	-19.1	1	0.00687995	0.618	-3.79332	17	24	7	3UTR
hsa-miR-23b-3p	SRGAP3	1	1	1	-23.3	1	0.00272274	0.5	-7.14013	14	15	14	3UTR
hsa-miR-23b-3p	EOMES	1	1	1	-19.9	1	0.00289245	0.544	-4.76182	13	14	13	3UTR
hsa-miR-23b-3p	PIK3C2A	1	1	1	-18.2	0	0.00124625	0.662	-17.1102	9	10	9	3UTR
hsa-miR-23b-3p	CAPRIN1	1	1	1	-21.7	1	0.0018443	0.691	-9.33931	17	20	10	3UTR
hsa-miR-23b-3p	MEF2A	1	1	1	-21.7	1	2.7817e-05	0.5	-11.0902	17	20	14	3UTR
hsa-miR-23b-3p	EIF4E3	1	1	1	-19.7	1	0.0302932	0.676	-7.86061	16	21	8	3UTR
hsa-miR-23b-3p	ROBO2	1	1	1	-21.2	1	0.00354086	0.588	-9.54656	15	17	13	3UTR
hsa-miR-23b-3p	C3orf52	1	1	1	-19.6	1	0.0166913	0.441	-4.02637	17	27	8	3UTR
hsa-miR-23b-3p	NAA50	1	1	1	-20.7	1	0.0874429	0.676	-6.19951	19	23	10	3UTR
hsa-miR-23b-3p	LSAMP	1	1	1	-23.4	1	0.00206057	0.676	-6.6181	17	21	9	3UTR
hsa-miR-23b-3p	GSK3B	1	1	1	-21.8	1	0.000313909	0.603	-9.56967	17	21	11	3UTR
hsa-miR-23b-3p	EIF4EBP2	1	1	1	-21.6	1	0.0604139	0.574	-4.957	17	24	10	3UTR
hsa-miR-23b-3p	FILIP1	1	1	1	-25.3	1	0.00651115	0.574	-9.2861	19	22	10	3UTR
hsa-miR-23c	VAPA	1	1	0.961538	-19	1	0.0206755	0.676	-5.69245	18	23	10	3UTR
hsa-miR-23c	SLC16A6	1	1	0.961538	-17.8	1	0.00228767	0.662	-6.80703	13	15	8	3UTR
hsa-miR-23c	CCSAP	1	1	0.961538	-23.6	1	0.00319067	0.588	-10.282	15	18	10	3UTR
hsa-miR-23c	CCM2	1	1	0.961538	-17.7	1	0.00116873	0.662	-5.03583	14	16	14	3UTR
hsa-miR-23c	PPP2R5E	1	1	0.961538	-17.5	1	0.117386	0.721	-4.90607	14	17	9	3UTR
hsa-miR-23c	POU4F2	1	1	0.961538	-20	1	0.00917655	0.662	-6.51454	15	18	13	3UTR
hsa-miR-23c	LARP4B	1	1	0.969231	-23.2	1	6.23343e-07	0.441	-5.69428	17	20	15	3UTR
hsa-miR-23c	ATRN	1	1	1	-24	1	0.000462406	0.559	-6.51454	17	20	10	3UTR
hsa-miR-23c	PPP1R16B	1	1	1	-18	1	0.000148646	0.5	-5.41313	14	16	9	3UTR
hsa-miR-23c	ZBTB43	1	1	1	-18.8	1	3.16801e-05	0.544	-9.54656	13	14	13	3UTR
hsa-miR-23c	ATXN1	1	1	1	-19.6	1	0.00268846	0.618	-5.08246	14	16	11	3UTR
hsa-miR-23c	CUL3	1	1	1	-29.1	1	0.000294703	0.574	-3.93757	20	22	18	3UTR
hsa-miR-23c	OLA1	1	1	1	-21.5	1	0.000803225	0.559	-4.52877	16	19	13	3UTR
hsa-miR-23c	NEDD4L	1	1	1	-18.6	1	8.07065e-05	0.515	-6.07246	13	15	12	3UTR
hsa-miR-23c	SOCS6	1	1	1	-20.2	1	0.00611178	0.632	-10.3719	17	35	8	3UTR
hsa-miR-23c	MTMR10	1	1	1	-18.7	1	0.000428572	0.368	-4.76182	13	15	10	3UTR
hsa-miR-23c	CTNNBIP1	1	1	1	-22.9	1	0.00016473	0.382	-3.79332	17	20	10	3UTR
hsa-miR-23c	TARDBP	1	1	1	-21	1	0.0179401	0.574	-6.90779	15	20	11	3UTR
hsa-miR-23c	EPHB2	1	1	1	-18.8	1	0.00198528	0.426	-6.48426	14	17	7	3UTR
hsa-miR-23c	PSD3	1	1	1	-17.8	1	0.00285614	0.515	-8.61914	11	15	6	3UTR
hsa-miR-23c	ATP6V1B2	1	1	1	-19.2	0	0.000495598	0.588	-19.2562	13	18	8	3UTR
hsa-miR-23c	ZNF395	1	1	1	-18.8	1	0.00203761	0.441	-5.08276	16	19	13	3UTR
hsa-miR-23c	MAP3K3	1	1	1	-20.7	1	0.0012256	0.529	-6.01339	13	15	7	3UTR
hsa-miR-23c	SLC9A7	1	1	1	-23.2	1	3.12436e-05	0.5	-10.7522	18	20	13	3UTR
hsa-miR-23c	WNK3	1	1	1	-21.7	1	0.000242817	0.574	-7.20265	19	27	6	3UTR
hsa-miR-23c	ZBTB44	1	1	1	-19.7	1	0.00370511	0.529	-5.57006	13	17	8	3UTR
hsa-miR-23c	PDXDC1	1	1	1	-21.3	1	4.04777e-06	0.412	-5.9255	12	14	12	3UTR
hsa-miR-23c	ZNF423	1	1	1	-18.5	1	2.76282e-05	0.471	-10.5151	12	17	10	3UTR
hsa-miR-23c	ADAMTS5	1	1	1	-20.9	1	0.000679528	0.691	-5.18008	19	22	9	3UTR
hsa-miR-23c	RAP1A	1	1	1	-18.7	1	0.00810958	0.632	-4.957	20	47	10	3UTR
hsa-miR-23c	DUSP5	1	1	1	-20	1	0.00499843	0.441	-10.8357	16	24	8	3UTR
hsa-miR-23c	HSPA12A	1	1	1	-22.8	1	0.000122742	0.529	-7.65065	19	26	8	3UTR
hsa-miR-23c	CHST15	1	1	1	-18.3	1	0.00187496	0.471	-7.65065	13	16	8	3UTR
hsa-miR-23c	RRP15	1	1	1	-19.5	1	0.0380741	0.588	-7.79385	17	19	15	3UTR
hsa-miR-23c	TMEM170A	1	1	1	-24.6	1	0.0129593	0.632	-4.957	20	38	11	3UTR
hsa-miR-23c	CBX5	1	1	1	-18.3	1	0.000708322	0.5	-7.8837	12	16	7	3UTR
hsa-miR-23c	TBC1D15	1	1	1	-17.9	1	0.0169823	0.647	-4.90607	14	16	10	3UTR
hsa-miR-23c	PAX9	1	1	1	-18.1	1	0.00771999	0.676	-10.5151	15	16	15	3UTR
hsa-miR-23c	CEP63	1	1	1	-16.4	1	8.88832e-05	0.632	-13.8986	10	11	10	3UTR
hsa-miR-23c	ZIC1	1	1	1	-17	1	6.76855e-05	0.632	-7.12797	13	17	6	3UTR
hsa-miR-23c	RAP2B	1	1	1	-17.3	1	4.18275e-06	0.691	-10.2546	10	12	10	3UTR
hsa-miR-23c	GRAP2	1	1	1	-18.4	1	0.0246124	0.618	-4.76182	16	18	10	3UTR
hsa-miR-23c	REPS2	1	1	1	-19.2	1	0.0151634	0.544	-7.91236	19	25	7	3UTR
hsa-miR-23c	RAD21	1	1	1	-18.9	1	0.00898379	0.574	-13.8986	14	15	14	3UTR
hsa-miR-23c	TRIB1	1	1	1	-16.8	1	0.0142449	0.632	-13.6656	14	15	14	3UTR
hsa-miR-23c	RIC1	1	1	1	-21.3	1	0.000234044	0.662	-4.84971	16	18	9	3UTR
hsa-miR-23c	IL6R	1	1	1	-21.1	1	0.000309221	0.603	-8.57351	16	22	11	3UTR
hsa-miR-23c	CELF2	1	1	1	-21.1	1	0.000709897	0.632	-4.84971	19	34	9	3UTR
hsa-miR-23c	JAK1	1	1	1	-21.4	0	4.73628e-05	0.529	-19.935	14	16	11	3UTR
hsa-miR-23c	FNBP1L	1	1	1	-17.1	1	0.000181364	0.456	-7.07546	12	15	6	3UTR
hsa-miR-23c	PLCXD3	1	1	1	-16.3	1	0.0133124	0.5	-7.9381	13	14	13	3UTR
hsa-miR-23c	MAP3K1	1	1	1	-18.2	1	0.0234747	0.647	-3.93757	16	18	11	3UTR
hsa-miR-23c	GPBP1	1	1	1	-18.4	1	0.0298514	0.662	-3.79332	16	34	9	3UTR
hsa-miR-23c	SREK1IP1	1	1	1	-20.6	1	0.0154119	0.647	-4.76182	13	15	13	3UTR
hsa-miR-23c	TNPO1	1	1	1	-15.9	1	0.027415	0.706	-10.5488	13	17	8	3UTR
hsa-miR-23c	QKI	1	1	1	-23.3	1	0.000862142	0.647	-5.83853	19	23	11	3UTR
hsa-miR-23c	PPM1A	1	1	1	-18.4	1	0.000134572	0.647	-5.70655	13	16	7	3UTR
hsa-miR-23c	ATXN3	1	1	1	-20.9	1	0.00748135	0.603	-5.19005	17	22	9	3UTR
hsa-miR-23c	ESRP1	1	1	1	-17.8	1	0.00205507	0.603	-10.282	11	14	10	3UTR
hsa-miR-23c	FUT9	1	1	1	-24.9	1	0.000507271	0.559	-4.90607	19	27	10	3UTR
hsa-miR-23c	PRDM1	1	1	1	-19.5	1	0.00913875	0.574	-13.8619	15	19	7	3UTR
hsa-miR-23c	PTP4A2	1	1	1	-17.1	1	0.000531524	0.603	-5.9396	16	18	9	3UTR
hsa-miR-23c	MTF1	1	1	1	-21.7	1	0.000399087	0.544	-4.02637	14	17	9	3UTR
hsa-miR-23c	ALDH1L2	1	1	1	-23.4	1	0.000404517	0.588	-6.25121	15	17	8	3UTR
hsa-miR-23c	PLEKHH2	1	1	1	-18.2	1	0.00870052	0.603	-4.02637	14	16	9	3UTR
hsa-miR-23c	NDUFA5	1	1	1	-23.1	1	0.0119838	0.588	-4.99396	19	24	8	3UTR
hsa-miR-23c	FNIP2	1	1	1	-20.5	1	0.000343015	0.559	-13.9752	16	17	16	3UTR
hsa-miR-23c	RAPGEF2	1	1	1	-23.2	1	0.00231651	0.441	-4.957	18	20	13	3UTR
hsa-miR-23c	ADAM19	1	1	1	-19.4	1	8.19298e-06	0.412	-3.79332	15	23	8	3UTR
hsa-miR-23c	AZI2	1	1	1	-18.2	1	2.65691e-05	0.676	-6.90779	11	12	11	3UTR
hsa-miR-23c	QSER1	1	1	1	-15.7	1	0.00662064	0.676	-10.3988	11	13	11	3UTR
hsa-miR-23c	CCNH	1	1	1	-19.8	1	0.000505208	0.632	-6.01339	14	16	14	3UTR
hsa-miR-23c	FNIP1	1	1	1	-21.3	1	0.00744899	0.632	-7.75705	16	18	16	3UTR
hsa-miR-23c	SPOCK1	1	1	1	-21.1	1	0.00832241	0.603	-7.65065	18	43	10	3UTR
hsa-miR-23c	BTLA	1	1	1	-22.9	1	9.19631e-05	0.632	-5.69428	18	20	11	3UTR
hsa-miR-23c	ASAH2B	1	1	1	-18.7	1	0.00163299	0.559	-6.51454	13	16	10	3UTR
hsa-miR-23c	CCDC6	1	1	1	-17.7	1	9.90843e-05	0.588	-10.3988	11	13	11	3UTR
hsa-miR-23c	ZNF287	1	1	1	-21.6	1	0.000833286	0.544	-13.6656	16	19	14	3UTR
hsa-miR-23c	ACVR1B	0	0	0.961538	-22.1	1	1.87349e-05	0.456	-5.81384	17	20	11	3UTR
hsa-miR-24-3p	TGIF2	1	1	0.961538	-22.5	1	1.07554e-07	0.471	-3.79332	16	22	12	3UTR
hsa-miR-24-3p	MAFG	1	1	0.961538	-26.2	1	0.000294508	0.382	-3.79332	19	22	10	3UTR
hsa-miR-24-3p	CYB561D1	1	1	0.961538	-24	1	1.25455e-07	0.456	-3.79332	15	18	11	3UTR
hsa-miR-24-3p	RAP1A	1	1	0.961538	-23.4	1	0.000336177	0.456	-9.43902	14	19	7	3UTR
hsa-miR-24-3p	PSKH1	1	1	0.961538	-21.9	1	0.000313376	0.368	-4.79441	16	21	8	3UTR
hsa-miR-24-3p	MIDN	1	1	0.961538	-22.3	1	0.0117147	0.603	-3.93757	21	58	10	3UTR
hsa-miR-24-3p	RAB11FIP1	1	1	0.969231	-25.4	1	1.18798e-06	0.441	-4.84971	18	23	13	3UTR
hsa-miR-24-3p	ATXN7L3	1	1	0.984615	-22.9	1	8.20433e-06	0.397	-5.33701	15	20	7	3UTR
hsa-miR-24-3p	CCDC134	1	1	0.984615	-23.6	1	8.95322e-06	0.397	-4.52877	15	21	8	3UTR
hsa-miR-24-3p	GBA2	1	1	1	-25	1	0.00494191	0.441	-12.408	14	20	8	3UTR
hsa-miR-24-3p	GNE	1	1	1	-25.3	1	0.00169882	0.544	-6.23647	20	23	16	3UTR
hsa-miR-24-3p	APBA1	1	1	1	-20.2	1	0.00427625	0.5	-4.84971	15	17	8	3UTR
hsa-miR-24-3p	SIRPA	1	1	1	-24.5	1	0.00269386	0.456	-4.90607	19	31	10	3UTR
hsa-miR-24-3p	FERMT1	1	1	1	-21.7	1	3.28821e-06	0.471	-6.58625	15	22	8	3UTR
hsa-miR-24-3p	DLGAP4	1	1	1	-20.3	1	0.00930955	0.544	-3.93757	18	24	8	3UTR
hsa-miR-24-3p	TOP1	1	1	1	-21.2	1	0.000348157	0.647	-9.54201	12	15	11	3UTR
hsa-miR-24-3p	RUBCN	1	1	1	-24.4	1	1.19544e-07	0.382	-7.14013	17	22	10	3UTR
hsa-miR-24-3p	NSD2	1	1	1	-26.3	1	0.000278524	0.559	-3.79332	16	20	8	3UTR
hsa-miR-24-3p	NEK6	1	1	1	-22.3	1	0.0107167	0.574	-9.43902	16	22	7	3UTR
hsa-miR-24-3p	FAM78A	1	1	1	-24.4	1	0.000884349	0.559	-8.55011	16	21	9	3UTR
hsa-miR-24-3p	UCK1	1	1	1	-19.2	1	1.30114e-05	0.324	-10.2546	10	11	10	3UTR
hsa-miR-24-3p	SSR1	1	1	1	-22.3	1	0.00143231	0.603	-5.69428	16	18	9	3UTR
hsa-miR-24-3p	SPATS2L	1	1	1	-23.5	1	5.79426e-05	0.441	-11.254	14	21	9	3UTR
hsa-miR-24-3p	STRADB	1	1	1	-26.5	1	0.000916763	0.588	-6.08354	19	22	15	3UTR
hsa-miR-24-3p	FAM168B	1	1	1	-22	1	0.00388129	0.515	-4.79441	18	24	8	3UTR
hsa-miR-24-3p	NEMP2	1	1	1	-22.4	1	0.000332506	0.662	-9.06125	14	19	8	3UTR
hsa-miR-24-3p	LIPT2	1	1	1	-20.9	1	0.00250702	0.603	-7.43082	17	20	9	3UTR
hsa-miR-24-3p	RNF165	1	1	1	-24.9	1	4.80682e-07	0.5	-7.91236	17	20	11	3UTR
hsa-miR-24-3p	ZNF532	1	1	1	-20.3	1	0.00363129	0.529	-10.6729	16	23	9	3UTR
hsa-miR-24-3p	SLC12A6	1	1	1	-26.4	1	0.000377103	0.559	-5.08246	16	18	11	3UTR
hsa-miR-24-3p	BMF	1	1	1	-25.3	1	4.40501e-06	0.426	-7.7949	18	27	9	3UTR
hsa-miR-24-3p	PNPO	1	1	1	-22.6	1	0.000902388	0.382	-3.93757	20	36	8	3UTR
hsa-miR-24-3p	CHD5	1	1	1	-24.4	1	2.2463e-10	0.412	-7.4978	16	21	10	3UTR
hsa-miR-24-3p	TNKS	1	1	1	-21.7	1	8.48904e-07	0.5	-10.7522	13	18	8	3UTR
hsa-miR-24-3p	DLC1	1	1	1	-22.1	1	0.00290852	0.485	-10.1092	14	15	14	3UTR
hsa-miR-24-3p	SCAMP5	1	1	1	-25.6	1	0.000326572	0.544	-11.254	17	21	9	3UTR
hsa-miR-24-3p	LIMD2	1	1	1	-22.1	1	0.0105724	0.426	-9.06125	14	16	8	3UTR
hsa-miR-24-3p	KCNJ2	1	1	1	-21.9	1	7.6695e-06	0.5	-3.79332	16	18	12	3UTR
hsa-miR-24-3p	FADS6	1	1	1	-23.8	1	3.3557e-05	0.426	-8.917	13	18	7	3UTR
hsa-miR-24-3p	KLF8	1	1	1	-20.7	1	0.00440471	0.574	-8.00486	19	21	14	3UTR
hsa-miR-24-3p	H2AFX	1	1	1	-30.3	1	0.00208019	0.471	-3.79332	16	19	12	3UTR
hsa-miR-24-3p	GRAMD1B	1	1	1	-23.1	1	0.000204626	0.382	-11.3517	14	15	14	3UTR
hsa-miR-24-3p	ZBTB44	1	1	1	-21.1	1	1.28302e-05	0.529	-12.7743	13	20	8	3UTR
hsa-miR-24-3p	LYRM1	1	1	1	-20	1	0.0417226	0.662	-14.7217	14	21	7	3UTR
hsa-miR-24-3p	CMTM4	1	1	1	-26.8	1	0.000163147	0.382	-5.08246	17	21	11	3UTR
hsa-miR-24-3p	ZNF217	1	1	1	-25.5	1	0.0736373	0.676	-6.76235	18	24	10	3UTR
hsa-miR-24-3p	REEP1	1	1	1	-22.2	1	0.000688097	0.544	-8.57351	14	17	11	3UTR
hsa-miR-24-3p	MGAT4A	1	1	1	-24.7	1	0.00989898	0.559	-8.96875	18	21	12	3UTR
hsa-miR-24-3p	BCL2L11	1	1	1	-24.8	1	0.000208778	0.588	-3.93757	17	23	9	3UTR
hsa-miR-24-3p	IL1A	1	1	1	-22.8	1	0.00541894	0.647	-3.79332	16	23	8	3UTR
hsa-miR-24-3p	VTI1A	1	1	1	-21.6	1	0.000166224	0.515	-6.10696	15	20	8	3UTR
hsa-miR-24-3p	ADAM12	1	1	1	-22.6	1	0.000114581	0.529	-4.957	14	17	9	3UTR
hsa-miR-24-3p	ATP6V0A2	1	1	1	-25	1	0.012607	0.515	-3.93757	17	30	13	3UTR
hsa-miR-24-3p	SCARB1	1	1	1	-25.6	1	0.000139177	0.397	-6.08354	16	19	12	3UTR
hsa-miR-24-3p	FREM2	1	1	1	-25	1	0.00140029	0.618	-10.0215	16	21	10	3UTR
hsa-miR-24-3p	RAP2A	1	1	1	-19.8	1	0.0140481	0.588	-5.61866	12	13	12	3UTR
hsa-miR-24-3p	NOVA2	1	1	1	-24.2	1	0.000189032	0.515	-9.2861	15	18	10	3UTR
hsa-miR-24-3p	RANBP10	1	1	1	-23	1	3.37274e-05	0.412	-9.9649	14	15	14	3UTR
hsa-miR-24-3p	ACVR1B	1	1	1	-20.5	1	0.00506016	0.559	-4.79441	16	27	8	3UTR
hsa-miR-24-3p	SP1	1	1	1	-21.5	1	3.79042e-05	0.618	-7.3076	14	23	7	3UTR
hsa-miR-24-3p	CBX5	1	1	1	-23.6	1	0.00447815	0.544	-5.49511	21	29	11	3UTR
hsa-miR-24-3p	GRIP1	1	1	1	-20.1	1	0.0249524	0.647	-9.06125	15	16	15	3UTR
hsa-miR-24-3p	PLOD2	1	1	1	-20.3	1	0.00509349	0.706	-8.917	13	15	13	3UTR
hsa-miR-24-3p	RAP2C	1	1	1	-26.3	1	0.00231003	0.574	-7.14013	17	22	10	3UTR
hsa-miR-24-3p	SHROOM2	1	1	1	-22.5	1	7.5512e-07	0.382	-5.08246	16	19	14	3UTR
hsa-miR-24-3p	SNTB1	1	1	1	-23.3	1	0.0202086	0.603	-5.22671	19	27	8	3UTR
hsa-miR-24-3p	ZNF572	1	1	1	-19.2	1	0.00245298	0.588	-4.17062	16	20	10	3UTR
hsa-miR-24-3p	WISP1	1	1	1	-22	1	1.44772e-07	0.412	-8.7692	14	16	14	3UTR
hsa-miR-24-3p	ST3GAL1	1	1	1	-27.1	1	9.49696e-06	0.471	-3.93757	18	24	12	3UTR
hsa-miR-24-3p	MEX3A	1	1	1	-23.7	1	9.55871e-06	0.338	-7.2731	19	22	10	3UTR
hsa-miR-24-3p	HIC2	1	1	1	-23.7	1	4.88967e-08	0.5	-4.76182	17	23	9	3UTR
hsa-miR-24-3p	GUCD1	1	1	1	-23	1	7.89957e-05	0.412	-7.87558	14	16	10	3UTR
hsa-miR-24-3p	NIPSNAP1	1	1	1	-26	1	0.00027763	0.412	-3.93757	17	22	10	3UTR
hsa-miR-24-3p	LIMK2	1	1	1	-25.5	1	2.45543e-05	0.456	-5.52986	16	17	16	3UTR
hsa-miR-24-3p	KLF6	1	1	1	-25.6	1	0.00156493	0.647	-10.9334	17	23	9	3UTR
hsa-miR-24-3p	VSTM4	1	1	1	-20.4	1	1.07873e-05	0.412	-8.46221	12	15	7	3UTR
hsa-miR-24-3p	ROR1	1	1	1	-20	1	0.00292949	0.544	-10.8871	14	20	7	3UTR
hsa-miR-24-3p	CACHD1	1	1	1	-25.8	1	0.0102051	0.5	-3.93757	17	23	8	3UTR
hsa-miR-24-3p	DUSP16	1	1	1	-24.7	1	8.43101e-05	0.456	-4.90607	14	16	8	3UTR
hsa-miR-24-3p	LMBR1L	1	1	1	-28.1	1	0.000578939	0.544	-6.23647	19	26	8	3UTR
hsa-miR-24-3p	ARSB	1	1	1	-23.3	1	4.09349e-05	0.471	-4.957	16	21	8	3UTR
hsa-miR-24-3p	FASLG	1	1	1	-22.2	1	0.00010019	0.485	-12.408	13	17	8	3UTR
hsa-miR-24-3p	FAM20B	1	1	1	-24	1	0.00175264	0.515	-11.357	15	18	12	3UTR
hsa-miR-24-3p	CACNA1E	1	1	1	-22.6	1	0.000173334	0.574	-4.76182	13	15	8	3UTR
hsa-miR-24-3p	KIF21B	1	1	1	-25.5	1	0.00179999	0.426	-5.49511	19	37	9	3UTR
hsa-miR-24-3p	EXOC5	1	1	1	-18	1	0.00303384	0.691	-12.9906	13	15	13	3UTR
hsa-miR-24-3p	AREL1	1	1	1	-23.1	1	0.00552164	0.471	-6.75067	17	21	8	3UTR
hsa-miR-24-3p	CCDC85C	1	1	1	-28.3	1	2.63492e-05	0.426	-3.93757	18	31	13	3UTR
hsa-miR-24-3p	LIMD1	1	1	1	-21	1	3.46193e-06	0.353	-4.17062	15	20	10	3UTR
hsa-miR-24-3p	NEK4	1	1	1	-23.2	1	9.41648e-05	0.412	-12.2638	14	16	14	3UTR
hsa-miR-24-3p	KAT6A	1	1	1	-23	1	0.0228599	0.603	-6.24613	16	20	7	3UTR
hsa-miR-24-3p	VCPIP1	1	1	1	-24	1	3.411e-06	0.574	-6.23647	18	21	8	3UTR
hsa-miR-24-3p	MMP16	1	1	1	-24	1	0.0168468	0.647	-4.65016	17	22	7	3UTR
hsa-miR-24-3p	WDTC1	1	1	1	-23	1	0.000532536	0.412	-6.09222	15	18	13	3UTR
hsa-miR-24-3p	RBBP4	1	1	1	-28.7	1	3.59989e-05	0.588	-10.3702	20	23	10	3UTR
hsa-miR-24-3p	APPL2	1	1	1	-28.5	1	0.00102191	0.5	-9.06125	17	23	9	3UTR
hsa-miR-24-3p	ABCB9	1	1	1	-29.3	1	0.00166458	0.382	-6.23647	15	19	8	3UTR
hsa-miR-24-3p	PLEKHH2	1	1	1	-23.4	1	0.0371276	0.588	-3.79332	19	34	10	3UTR
hsa-miR-24-3p	GFPT1	1	1	1	-21.4	1	0.00144731	0.515	-5.69428	20	29	6	3UTR
hsa-miR-24-3p	COL26A1	1	1	1	-27.4	1	8.37514e-05	0.368	-3.79332	17	19	15	3UTR
hsa-miR-24-3p	PDGFRB	1	1	1	-24.7	1	3.40313e-06	0.382	-4.99396	15	16	15	3UTR
hsa-miR-24-3p	STC2	1	1	1	-26	1	0.000311593	0.515	-11.3517	15	19	9	3UTR
hsa-miR-24-3p	EXOG	1	1	1	-22.3	1	0.00178586	0.647	-8.93173	18	24	10	3UTR
hsa-miR-24-3p	CRY2	1	1	1	-21.7	1	7.45476e-05	0.456	-15.9849	17	23	10	3UTR
hsa-miR-24-3p	MCC	1	1	1	-26.8	1	1.46818e-05	0.456	-8.16179	18	22	6	3UTR
hsa-miR-24-3p	LOX	1	1	1	-23.2	1	0.000214007	0.603	-4.90607	19	23	10	3UTR
hsa-miR-24-3p	CCNI2	1	1	1	-23.9	1	2.4058e-07	0.441	-11.4034	15	19	10	3UTR
hsa-miR-24-3p	REEP2	1	1	1	-23.5	1	0.000320569	0.338	-4.90607	14	17	9	3UTR
hsa-miR-24-3p	DIAPH1	1	1	1	-27.3	1	1.75629e-06	0.441	-4.67302	17	20	14	3UTR
hsa-miR-24-3p	SNN	1	1	1	-22.5	1	3.20478e-06	0.309	-6.09222	15	21	7	3UTR
hsa-miR-24-3p	MAGI1	1	1	1	-23.7	1	0.0124958	0.544	-10.1092	16	25	10	3UTR
hsa-miR-24-3p	DCBLD2	1	1	1	-22.6	1	0.00148703	0.691	-8.42926	16	22	10	3UTR
hsa-miR-24-3p	USF3	1	1	1	-27.3	1	0.0270723	0.515	-7.91236	20	31	10	3UTR
hsa-miR-24-3p	GSK3B	1	1	1	-25.6	1	2.65655e-05	0.456	-7.14013	14	16	10	3UTR
hsa-miR-24-3p	DNAJB12	1	1	1	-24.8	1	7.85833e-05	0.544	-8.57351	18	24	11	3UTR
hsa-miR-24-3p	TSPAN14	1	1	1	-25	1	3.73742e-05	0.426	-7.86061	19	22	11	3UTR
hsa-miR-24-3p	DHX33	1	1	1	-22.7	1	0.0179408	0.632	-5.48126	16	28	10	3UTR
hsa-miR-24-3p	AP2B1	1	1	1	-22.5	1	0.000280096	0.456	-4.02637	16	20	12	3UTR
hsa-miR-24-3p	MAPK14	1	1	1	-27.6	1	0.00594262	0.456	-3.93757	19	26	8	3UTR
hsa-miR-24-3p	LRFN2	1	1	1	-22.4	1	0.0063394	0.426	-7.37318	13	16	10	3UTR
hsa-miR-27b-3p	GREM1	1	1	0.961538	-20.1	1	0.0174023	0.721	-4.02637	14	15	14	3UTR
hsa-miR-27b-3p	FRYL	1	1	0.961538	-18.4	1	0.432641	0.662	-6.85115	13	16	9	3UTR
hsa-miR-27b-3p	TEAD1	1	1	0.961538	-18.6	1	0.0103708	0.662	-3.93757	16	18	11	3UTR
hsa-miR-27b-3p	SLC22A23	1	1	0.984615	-24.4	1	1.08801e-05	0.397	-7.09101	17	20	12	3UTR
hsa-miR-27b-3p	FASTKD5	1	1	1	-19.7	1	0.00474534	0.647	-3.93757	20	26	11	3UTR
hsa-miR-27b-3p	C20orf194	1	1	1	-18	1	0.00426733	0.544	-7.05204	12	13	12	3UTR
hsa-miR-27b-3p	CDC25B	1	1	1	-21.5	1	0.000375691	0.441	-9.86134	16	17	16	3UTR
hsa-miR-27b-3p	RALGAPA2	1	1	1	-21	0	0.00259534	0.485	-15.5666	15	19	11	3UTR
hsa-miR-27b-3p	PLAGL2	1	1	1	-23.3	1	0.00049872	0.5	-6.47918	17	19	10	3UTR
hsa-miR-27b-3p	CCDC149	1	1	1	-17.6	1	0.0158157	0.456	-10.3988	11	12	11	3UTR
hsa-miR-27b-3p	STIM2	1	1	1	-21.2	1	0.000840849	0.603	-9.9649	17	18	17	3UTR
hsa-miR-27b-3p	KLF3	1	1	1	-21.7	1	0.0011103	0.515	-7.27064	17	20	8	3UTR
hsa-miR-27b-3p	MVB12B	1	1	1	-25.7	1	0.00185999	0.485	-3.93757	21	45	8	3UTR
hsa-miR-27b-3p	TSC1	1	1	1	-24.1	1	0.000867696	0.574	-6.13885	18	23	8	3UTR
hsa-miR-27b-3p	GCNT2	1	1	1	-17.5	1	9.89915e-05	0.471	-7.05204	12	14	6	3UTR
hsa-miR-27b-3p	IKZF2	1	1	1	-17.6	1	0.000532393	0.588	-12.661	13	18	8	3UTR
hsa-miR-27b-3p	CERS6	1	1	1	-19.1	0	0.00552464	0.647	-17.8802	14	16	13	3UTR
hsa-miR-27b-3p	NEMP2	1	1	1	-20.7	1	1.61168e-06	0.338	-11.6925	14	15	14	3UTR
hsa-miR-27b-3p	GATA6	1	1	1	-22.6	1	0.00171521	0.689	-4.79441	19	26	8	3UTR
hsa-miR-27b-3p	EML1	1	1	1	-22.1	1	0.00876992	0.647	-4.02637	14	15	14	3UTR
hsa-miR-27b-3p	WIPF2	1	1	1	-23.6	1	2.36262e-05	0.485	-6.32496	17	23	8	3UTR
hsa-miR-27b-3p	ACLY	1	1	1	-19.7	1	0.00680002	0.574	-6.74759	15	18	12	3UTR
hsa-miR-27b-3p	RETREG3	1	1	1	-21.8	1	0.000169078	0.574	-8.07147	14	19	10	3UTR
hsa-miR-27b-3p	GOSR2	1	1	1	-21.4	1	0.000591708	0.5	-7.48304	15	18	11	3UTR
hsa-miR-27b-3p	CNTNAP2	1	1	1	-24.5	1	0.000138597	0.559	-5.72941	19	21	13	3UTR
hsa-miR-27b-3p	LONRF1	1	1	1	-19.1	0	0.00297175	0.588	-16.338	14	17	13	3UTR
hsa-miR-27b-3p	NEDD4	1	1	1	-20.6	1	0.00889606	0.632	-9.54656	16	27	9	3UTR
hsa-miR-27b-3p	GOLGA6C	1	1	1	-19.7	1	0.00285128	0.647	-10.3988	11	13	11	3UTR
hsa-miR-27b-3p	PTPN9	1	1	1	-19.5	1	0.00285624	0.456	-9.06122	15	16	15	3UTR
hsa-miR-27b-3p	ANKRD40	1	1	1	-20	1	0.000464182	0.647	-8.66051	14	15	14	3UTR
hsa-miR-27b-3p	MSI2	1	1	1	-21.5	1	0.00717276	0.647	-4.17062	15	17	15	3UTR
hsa-miR-27b-3p	SLC9A7	1	1	1	-21.1	1	0.0146608	0.529	-8.74633	16	21	8	3UTR
hsa-miR-27b-3p	CLCN5	1	1	1	-20.6	1	0.000118042	0.603	-7.30252	16	19	7	3UTR
hsa-miR-27b-3p	NCAM1	1	1	1	-19.7	1	0.000127895	0.412	-8.97132	14	17	10	3UTR
hsa-miR-27b-3p	TMEM25	1	1	1	-19	1	0.00426903	0.441	-10.282	14	17	7	3UTR
hsa-miR-27b-3p	PKNOX2	1	1	1	-18.9	0	0.00649532	0.559	-15.9792	14	16	12	3UTR
hsa-miR-27b-3p	USP31	1	1	1	-24.9	1	0.000256783	0.515	-6.76235	20	24	10	3UTR
hsa-miR-27b-3p	N4BP1	1	1	1	-22.8	1	3.52988e-05	0.471	-5.9393	16	20	11	3UTR
hsa-miR-27b-3p	CDH11	1	1	1	-22.3	1	1.49821e-05	0.544	-6.67474	17	23	6	3UTR
hsa-miR-27b-3p	SPATA2	1	1	1	-21.1	1	0.04237	0.559	-7.05204	12	13	12	3UTR
hsa-miR-27b-3p	SS18L1	1	1	1	-19.4	1	0.0131841	0.471	-12.3713	15	17	9	3UTR
hsa-miR-27b-3p	TGOLN2	1	1	1	-19.5	1	2.07924e-06	0.603	-9.62901	13	17	9	3UTR
hsa-miR-27b-3p	EBF3	1	1	1	-19.6	1	0.000215998	0.618	-4.17062	15	17	10	3UTR
hsa-miR-27b-3p	BRSK2	1	1	1	-23.2	1	0.000240191	0.529	-7.32605	17	24	9	3UTR
hsa-miR-27b-3p	FOXO1	1	1	1	-25	1	0.00575131	0.618	-3.93757	20	24	9	3UTR
hsa-miR-27b-3p	FNDC3A	1	1	1	-17.3	1	0.000133373	0.662	-11.4183	9	10	9	3UTR
hsa-miR-27b-3p	RCBTB1	1	1	1	-17.3	1	0.001609	0.647	-5.76291	13	16	8	3UTR
hsa-miR-27b-3p	KLF12	1	1	1	-18.3	1	0.00995663	0.603	-10.6544	17	20	8	3UTR
hsa-miR-27b-3p	ZIC5	1	1	1	-18.7	1	0.00399676	0.632	-4.02637	14	16	10	3UTR
hsa-miR-27b-3p	ATF3	1	1	1	-20	1	0.00142339	0.588	-7.37138	15	19	10	3UTR
hsa-miR-27b-3p	SLC35F3	1	1	1	-21.5	1	0.001056	0.515	-8.05823	16	20	7	3UTR
hsa-miR-27b-3p	MTSS1L	1	1	1	-21.2	1	2.60424e-06	0.324	-11.6925	14	18	8	3UTR
hsa-miR-27b-3p	TMEM170A	1	1	1	-18.9	1	0.00631451	0.456	-9.77961	11	13	11	3UTR
hsa-miR-27b-3p	MAP3K12	1	1	1	-19.6	1	0.00330773	0.485	-5.8508	17	21	8	3UTR
hsa-miR-27b-3p	RASSF3	1	1	1	-18.4	1	0.000173495	0.441	-5.22701	14	17	8	3UTR
hsa-miR-27b-3p	GNS	1	1	1	-20.1	1	0.000187844	0.471	-3.79332	20	36	8	3UTR
hsa-miR-27b-3p	PTGDR	1	1	1	-21.2	1	0.0060855	0.529	-8.00792	17	22	12	3UTR
hsa-miR-27b-3p	HGF	1	1	1	-20	0	0.000768896	0.588	-15.5666	14	17	9	3UTR
hsa-miR-27b-3p	FAM133B	1	1	1	-17.3	1	0.00247392	0.515	-11.4183	9	10	9	3UTR
hsa-miR-27b-3p	CDK6	1	1	1	-18.7	1	0.00594789	0.632	-8.00792	18	28	8	3UTR
hsa-miR-27b-3p	RAP2B	1	1	1	-20.1	1	0.00179525	0.5	-13.6656	15	16	15	3UTR
hsa-miR-27b-3p	EIF5A2	1	1	1	-19	1	0.00162009	0.603	-5.83853	16	20	11	3UTR
hsa-miR-27b-3p	IGLON5	1	1	1	-19.9	1	0.00107631	0.485	-6.48426	17	19	14	3UTR
hsa-miR-27b-3p	HORMAD2	1	1	1	-21.7	1	0.0171683	0.676	-3.93757	19	24	10	3UTR
hsa-miR-27b-3p	TXN2	1	1	1	-22.9	1	0.00318479	0.515	-3.93757	19	37	11	3UTR
hsa-miR-27b-3p	ELFN2	1	1	1	-21.2	1	0.00543409	0.382	-6.08354	18	26	8	3UTR
hsa-miR-27b-3p	PLPP3	1	1	1	-19.5	1	0.00727362	0.529	-8.56189	16	21	9	3UTR
hsa-miR-27b-3p	AK4	1	1	1	-24.9	1	0.000140709	0.515	-5.9393	16	22	11	3UTR
hsa-miR-27b-3p	SERBP1	1	1	1	-21.5	1	0.000439383	0.632	-7.27064	17	19	12	3UTR
hsa-miR-27b-3p	GNG12	1	1	1	-21.1	1	0.0033918	0.691	-6.51454	15	16	15	3UTR
hsa-miR-27b-3p	PTGFR	1	1	1	-19.2	1	0.0175214	0.662	-4.957	19	26	8	3UTR
hsa-miR-27b-3p	HS2ST1	1	1	1	-19.8	1	0.00541108	0.632	-9.77961	11	13	11	3UTR
hsa-miR-27b-3p	TMED5	1	1	1	-20.8	1	0.000952455	0.647	-7.05204	12	13	12	3UTR
hsa-miR-27b-3p	EPS8	1	1	1	-21.1	1	2.33297e-06	0.544	-7.37138	16	19	6	3UTR
hsa-miR-27b-3p	AEBP2	1	1	1	-18.5	0	0.00153729	0.75	-18.9134	14	15	14	3UTR
hsa-miR-27b-3p	PDE3A	1	1	1	-21.7	1	0.000512568	0.515	-3.93757	20	26	12	3UTR
hsa-miR-27b-3p	GXYLT1	1	1	1	-21.2	1	6.3556e-05	0.603	-11.3313	17	19	12	3UTR
hsa-miR-27b-3p	ITGA2	1	1	1	-21	1	0.00123635	0.529	-7.10297	16	17	16	3UTR
hsa-miR-27b-3p	PLK2	1	1	1	-20.4	1	0.0154119	0.647	-4.17062	19	27	8	3UTR
hsa-miR-27b-3p	SREK1	1	1	1	-19.1	1	0.00102099	0.691	-9.36019	16	18	10	3UTR
hsa-miR-27b-3p	HMGCR	1	1	1	-19.9	1	0.000634088	0.471	-7.9845	17	27	11	3UTR
hsa-miR-27b-3p	SSBP2	1	1	1	-19.2	1	0.000905004	0.544	-7.3076	17	21	8	3UTR
hsa-miR-27b-3p	COLGALT2	1	1	1	-21.8	1	0.00253534	0.603	-11.3983	17	21	10	3UTR
hsa-miR-27b-3p	NFASC	1	1	1	-21.9	1	0.000339081	0.529	-10.0355	17	21	5	3UTR
hsa-miR-27b-3p	RGS17	1	1	1	-19	1	0.00111814	0.574	-7.05204	12	13	12	3UTR
hsa-miR-27b-3p	QKI	1	1	1	-20.3	1	0.000190965	0.603	-6.81899	17	20	12	3UTR
hsa-miR-27b-3p	FAM126A	1	1	1	-21.3	1	0.00043768	0.515	-4.02637	17	27	8	3UTR
hsa-miR-27b-3p	SIX1	1	1	1	-16.9	1	0.000533051	0.647	-6.8193	12	14	8	3UTR
hsa-miR-27b-3p	ZFP36L1	1	1	1	-20.2	1	0.0124444	0.529	-7.14013	15	18	10	3UTR
hsa-miR-27b-3p	RGS6	1	1	1	-22.6	0	0.00306813	0.529	-15.5666	15	16	15	3UTR
hsa-miR-27b-3p	RPS6KA5	1	1	1	-19.6	1	0.000936763	0.632	-10.1658	16	20	11	3UTR
hsa-miR-27b-3p	SLC24A4	1	1	1	-22	1	4.98477e-07	0.368	-5.08246	15	17	11	3UTR
hsa-miR-27b-3p	ERC2	1	1	1	-17.7	1	0.00154726	0.632	-7.51743	14	17	11	3UTR
hsa-miR-27b-3p	SFRP1	1	1	1	-20.8	1	1.46011e-05	0.5	-11.6925	15	19	8	3UTR
hsa-miR-27b-3p	UBE2W	1	1	1	-19.3	1	0.000618698	0.529	-6.90779	11	12	11	3UTR
hsa-miR-27b-3p	STMN2	1	1	1	-18.3	1	0.00300878	0.647	-6.23647	14	18	8	3UTR
hsa-miR-27b-3p	POU3F2	1	1	1	-25.2	1	1.49819e-05	0.574	-10.4034	16	20	9	3UTR
hsa-miR-27b-3p	CCNC	1	1	1	-18.6	1	0.0274674	0.75	-3.93757	19	40	10	3UTR
hsa-miR-27b-3p	RSPO3	1	1	1	-20	1	0.00886284	0.485	-8.42926	17	25	9	3UTR
hsa-miR-27b-3p	EYA4	1	1	1	-18.1	1	3.07888e-05	0.441	-8.72631	18	39	10	3UTR
hsa-miR-27b-3p	MFSD2A	1	1	1	-24.4	1	0.00350671	0.338	-8.57351	17	18	17	3UTR
hsa-miR-27b-3p	E2F7	1	1	1	-18	1	0.00170765	0.588	-10.8357	16	19	8	3UTR
hsa-miR-27b-3p	LIN7A	1	1	1	-23.3	1	0.00741739	0.618	-7.10805	19	23	12	3UTR
hsa-miR-27b-3p	EHD3	1	1	1	-19	1	6.62043e-05	0.515	-9.62901	13	17	9	3UTR
hsa-miR-27b-3p	GFPT1	1	1	1	-19.8	1	0.000911519	0.456	-9.59293	16	21	9	3UTR
hsa-miR-27b-3p	MET	1	1	1	-20.3	1	0.00868215	0.574	-8.34077	19	31	9	3UTR
hsa-miR-27b-3p	PPARGC1B	1	1	1	-21.5	1	5.00622e-05	0.456	-6.25121	20	35	8	3UTR
hsa-miR-27b-3p	CREBRF	1	1	1	-18	1	0.109167	0.618	-4.02637	14	17	7	3UTR
hsa-miR-27b-3p	PPARG	1	1	1	-21.2	1	0.00897997	0.529	-10.8357	16	23	8	3UTR
hsa-miR-27b-3p	WEE1	1	1	1	-19.7	1	0.0133985	0.529	-9.43035	18	22	8	3UTR
hsa-miR-27b-3p	NAV2	1	1	1	-21.9	1	0.00561393	0.618	-5.08246	18	23	11	3UTR
hsa-miR-27b-3p	SLC1A2	1	1	1	-21.1	1	0.000261859	0.603	-6.28309	17	21	9	3UTR
hsa-miR-27b-3p	AFF4	1	1	1	-21.4	1	0.0223974	0.632	-6.08354	18	20	12	3UTR
hsa-miR-27b-3p	CAPN15	1	1	1	-23.6	1	1.0458e-05	0.338	-5.22671	20	51	8	3UTR
hsa-miR-27b-3p	UNKL	1	1	1	-19.1	1	1.86891e-05	0.5	-8.25873	15	17	11	3UTR
hsa-miR-27b-3p	PDPK1	1	1	1	-21.2	1	2.67865e-07	0.515	-8.34548	16	21	7	3UTR
hsa-miR-27b-3p	ABAT	1	1	1	-18.6	1	0.000925511	0.485	-12.1052	14	18	7	3UTR
hsa-miR-27b-3p	RYBP	1	1	1	-19.8	1	9.73607e-06	0.618	-9.36568	16	18	9	3UTR
hsa-miR-27b-3p	CBLB	1	1	1	-17.1	1	0.000115668	0.603	-6.90779	11	12	11	3UTR
hsa-miR-27b-3p	GSK3B	1	1	1	-20.1	1	0.00956925	0.647	-10.8357	16	20	8	3UTR
hsa-miR-27b-3p	PPIF	1	1	1	-17.8	1	0.0039521	0.485	-5.76291	13	15	13	3UTR
hsa-miR-27b-3p	PAPSS2	1	1	1	-18	1	0.0186194	0.647	-8.07655	12	14	7	3UTR
hsa-miR-27b-3p	PANK1	1	1	1	-19.5	1	5.91266e-05	0.559	-5.76291	13	14	13	3UTR
hsa-miR-27b-3p	LCOR	1	1	1	-21.3	1	0.000398784	0.529	-5.08246	14	15	14	3UTR
hsa-miR-27b-3p	TAOK1	1	1	1	-22.9	1	0.0297026	0.529	-8.56189	17	22	9	3UTR
hsa-miR-27b-3p	UHRF1BP1	1	1	1	-23	1	0.00349991	0.588	-5.19005	17	19	13	3UTR
hsa-miR-27b-3p	ANKS1A	1	1	1	-21.8	1	3.18667e-05	0.397	-9.11557	17	20	11	3UTR
hsa-miR-27b-3p	MAPK14	1	1	1	-21.2	1	5.96919e-05	0.412	-6.13885	17	21	7	3UTR
hsa-miR-27b-3p	FOXP4	1	1	1	-23.2	1	0.000469108	0.397	-5.9393	18	33	11	3UTR
hsa-miR-27b-3p	RCAN2	1	1	1	-15.6	1	0.00131881	0.5	-6.8193	12	13	12	3UTR
hsa-miR-27b-3p	COL21A1	1	1	1	-23.7	1	0.0215907	0.574	-4.17062	18	21	15	3UTR
hsa-miR-28-3p	SETX	1	1	1	-21.3	1	0.0036957	0.574	-7.74319	17	21	8	3UTR
hsa-miR-28-3p	DPP8	1	1	1	-20.8	1	2.55806e-05	0.559	-8.25873	19	22	11	3UTR
hsa-miR-28-3p	WASL	1	1	1	-25.4	1	0.000900802	0.618	-6.9696	20	24	8	3UTR
hsa-miR-28-3p	AHCYL2	1	1	1	-21.8	1	0.000796543	0.471	-5.57006	18	20	13	3UTR
hsa-miR-28-3p	SNX2	1	1	1	-21.7	1	0.000932616	0.485	-7.74319	17	19	11	3UTR
hsa-miR-28-3p	ATXN7	1	1	1	-19.4	1	0.000437766	0.471	-12.1109	16	21	9	3UTR
hsa-miR-28-3p	SMAD1	0	0	0.955128	-18.9	1	0.000309441	0.588	-12.7158	17	33	8	3UTR
hsa-miR-299-3p	DNAJA2	1	1	0.961538	-18.9	1	0.00849997	0.676	-6.51454	16	20	11	3UTR
hsa-miR-299-3p	SP4	1	1	0.961538	-19.6	1	0.030703	0.662	-4.17062	15	16	15	3UTR
hsa-miR-299-3p	ZNF207	1	1	0.961538	-18.3	1	0.0636524	0.676	-5.41313	14	16	9	3UTR
hsa-miR-299-3p	TGIF1	1	1	1	-17	1	0.000223358	0.662	-13.2236	14	22	8	3UTR
hsa-miR-299-3p	PAIP2B	1	1	1	-18.4	1	0.131454	0.647	-3.93757	16	18	8	3UTR
hsa-miR-299-3p	MAP3K12	1	1	1	-21.2	1	3.17001e-05	0.544	-8.33988	16	19	10	3UTR
hsa-miR-299-3p	UBE2H	1	1	1	-21.2	1	0.00151282	0.456	-16.1972	14	16	10	3UTR
hsa-miR-31-5p	CEP85L	1	1	0.955128	-20.7	1	0.125332	0.618	-12.408	17	33	8	3UTR
hsa-miR-31-5p	VAPB	1	1	0.961538	-19.9	0	0.00220732	0.485	-16.4234	12	14	7	3UTR
hsa-miR-31-5p	KANK1	1	1	0.961538	-19.7	1	0.0364113	0.721	-6.09222	14	19	7	3UTR
hsa-miR-31-5p	SLC6A6	1	1	0.961538	-21.4	1	0.050143	0.338	-11.1774	12	14	10	3UTR
hsa-miR-31-5p	AMOTL1	1	1	0.969231	-24.2	1	6.1234e-06	0.412	-7.88174	17	20	12	3UTR
hsa-miR-31-5p	MYO5A	1	1	0.969231	-23.2	1	5.69127e-06	0.471	-7.10805	18	20	12	3UTR
hsa-miR-31-5p	RAP2B	1	1	0.974359	-25.8	1	0.0132962	0.647	-6.76235	20	24	10	3UTR
hsa-miR-31-5p	TFRC	1	1	1	-20.9	1	0.000834049	0.632	-7.7148	17	21	7	3UTR
hsa-miR-31-5p	UBE2K	1	1	1	-20.2	1	2.4902e-05	0.632	-4.90607	14	17	7	3UTR
hsa-miR-31-5p	SATB2	1	1	1	-20.1	1	4.09358e-05	0.559	-5.22671	15	18	8	3UTR
hsa-miR-31-5p	FZD4	1	1	1	-24.4	1	0.000916329	0.618	-6.51454	16	20	14	3UTR
hsa-miR-31-5p	C11orf87	1	1	1	-22.3	1	0.0143611	0.485	-4.76182	13	15	10	3UTR
hsa-miR-31-5p	ZC3H12C	1	1	1	-22.8	1	0.000178763	0.588	-6.32527	12	16	7	3UTR
hsa-miR-31-5p	EIF5	1	1	1	-20.1	1	0.000565216	0.603	-10.2026	16	23	11	3UTR
hsa-miR-31-5p	E2F2	1	1	1	-27.7	1	0.00116558	0.441	-9.9649	18	22	9	3UTR
hsa-miR-31-5p	CHMP7	1	1	1	-21.3	1	0.00214183	0.529	-7.37318	13	17	7	3UTR
hsa-miR-31-5p	CACNG4	1	1	1	-22.3	1	6.50082e-05	0.441	-7.28438	19	35	8	3UTR
hsa-miR-31-5p	HELZ	1	1	1	-25.9	1	0.00182798	0.588	-11.0886	17	21	9	3UTR
hsa-miR-31-5p	AMER1	1	1	1	-22.5	1	0.000411711	0.368	-4.17062	15	20	10	3UTR
hsa-miR-31-5p	SLC5A3	1	1	1	-21.4	1	0.0345789	0.632	-12.145	17	21	14	3UTR
hsa-miR-31-5p	HIF1AN	1	1	1	-20.7	1	0.00396198	0.515	-5.81821	12	13	12	3UTR
hsa-miR-31-5p	VTI1A	1	1	1	-25.1	1	8.28778e-06	0.618	-7.6645	15	20	8	3UTR
hsa-miR-31-5p	RNF144A	1	1	1	-21.6	1	0.00654029	0.426	-12.0178	16	19	11	3UTR
hsa-miR-31-5p	NFAT5	1	1	1	-20.2	1	0.00738309	0.544	-3.79332	20	30	8	3UTR
hsa-miR-31-5p	IL34	1	1	1	-27.1	1	0.00518558	0.456	-6.6181	17	22	15	3UTR
hsa-miR-31-5p	VPS53	1	1	1	-22.2	1	0.0358969	0.618	-3.93757	20	47	9	3UTR
hsa-miR-31-5p	SLC43A2	1	1	1	-22.1	1	0.000493095	0.338	-4.17062	18	30	10	3UTR
hsa-miR-31-5p	KIAA1324L	1	1	1	-19.2	1	0.0116971	0.662	-7.14013	18	21	8	3UTR
hsa-miR-31-5p	MBNL3	1	1	1	-20.2	1	0.0039271	0.662	-3.79332	19	37	12	3UTR
hsa-miR-31-5p	KHDRBS3	1	1	1	-22	1	0.107607	0.647	-4.84971	19	31	9	3UTR
hsa-miR-31-5p	FAM135B	1	1	1	-24.8	1	0.000176842	0.691	-4.957	18	21	15	3UTR
hsa-miR-31-5p	KCNK9	1	1	1	-27.7	1	3.44061e-05	0.574	-5.70655	17	21	6	3UTR
hsa-miR-31-5p	ARHGEF2	1	1	1	-22	1	0.00132367	0.574	-6.89492	19	33	7	3UTR
hsa-miR-31-5p	ATF6	1	1	1	-20.9	1	0.00302208	0.676	-11.9964	16	18	13	3UTR
hsa-miR-31-5p	AK4	1	1	1	-24	1	0.000236286	0.426	-5.08246	17	23	11	3UTR
hsa-miR-31-5p	PEX5	1	1	1	-21	1	0.0107165	0.574	-4.99396	15	18	8	3UTR
hsa-miR-31-5p	ATF7IP	1	1	1	-21.2	1	0.00353868	0.632	-7.91236	18	24	9	3UTR
hsa-miR-31-5p	CCNT1	1	1	1	-25.8	1	0.00079685	0.544	-8.3038	18	23	9	3UTR
hsa-miR-31-5p	PDE4D	1	1	1	-18.5	1	0.0693603	0.574	-7.07546	12	13	12	3UTR
hsa-miR-31-5p	ZSWIM6	1	1	1	-20.3	1	0.256188	0.662	-10.3422	16	21	9	3UTR
hsa-miR-31-5p	VAMP4	1	1	1	-25.1	1	5.93532e-05	0.632	-4.957	16	20	10	3UTR
hsa-miR-31-5p	NR5A2	1	1	1	-24.1	1	0.002523	0.691	-4.84971	17	19	15	3UTR
hsa-miR-31-5p	GCH1	1	1	1	-21.6	1	0.00336466	0.515	-7.7949	16	23	8	3UTR
hsa-miR-31-5p	DICER1	1	1	1	-19.8	1	0.00649306	0.588	-13.9548	15	19	11	3UTR
hsa-miR-31-5p	PRKAR2A	1	1	1	-20.2	1	0.000540555	0.471	-14.2321	15	20	9	3UTR
hsa-miR-31-5p	APBB2	1	1	1	-21.4	1	0.00308241	0.574	-3.79332	19	36	9	3UTR
hsa-miR-31-5p	TMPRSS11F	1	1	1	-24	1	0.00945651	0.632	-5.61866	12	14	12	3UTR
hsa-miR-31-5p	BACH2	1	1	1	-26.6	1	0.00105908	0.544	-3.93757	16	18	16	3UTR
hsa-miR-31-5p	CEP85	1	1	1	-26.6	1	0.000685798	0.485	-4.79441	20	32	8	3UTR
hsa-miR-31-5p	RIMS3	1	1	1	-23.7	1	0.00396912	0.515	-6.9696	18	21	9	3UTR
hsa-miR-31-5p	OAS2	1	1	1	-25.6	1	0.0436238	0.485	-13.6706	14	20	11	3UTR
hsa-miR-31-5p	MLXIP	1	1	1	-21.5	1	0.00189299	0.397	-10.8144	17	22	7	3UTR
hsa-miR-31-5p	ATL2	1	1	1	-18.9	1	5.37134e-05	0.662	-6.50069	18	24	10	3UTR
hsa-miR-31-5p	PREPL	1	1	1	-23.2	1	0.00274066	0.588	-3.93757	17	36	12	3UTR
hsa-miR-31-5p	NR2C2	1	1	1	-21.5	1	0.00169398	0.559	-4.17062	15	19	8	3UTR
hsa-miR-31-5p	SLC1A2	1	1	1	-21.4	1	0.041051	0.603	-7.3076	17	19	12	3UTR
hsa-miR-31-5p	RASA1	1	1	1	-20	1	0.00119826	0.456	-7.74319	12	15	6	3UTR
hsa-miR-31-5p	AXIN1	1	1	1	-25.4	1	9.22898e-07	0.5	-9.78465	16	23	7	3UTR
hsa-miR-31-5p	JMJD8	1	1	1	-20.7	1	0.00731879	0.554	-13.8149	15	18	11	3UTR
hsa-miR-31-5p	LITAF	1	1	1	-23.3	1	0.0626599	0.544	-5.03583	17	23	13	3UTR
hsa-miR-31-5p	ZBTB20	1	1	1	-24.3	1	8.67745e-05	0.529	-7.23797	17	21	8	3UTR
hsa-miR-31-5p	LSAMP	1	1	1	-22.7	1	0.000271682	0.618	-7.27064	17	22	8	3UTR
hsa-miR-31-5p	NFIC	1	1	1	-24	1	0.00336363	0.529	-6.85796	18	22	8	3UTR
hsa-miR-31-5p	GPR108	1	1	1	-26.3	1	0.00190545	0.485	-6.9954	19	22	10	3UTR
hsa-miR-31-5p	SH3BGRL2	1	1	1	-18.7	1	0.0373912	0.603	-11.1417	13	16	6	3UTR
hsa-miR-320b	TSC1	1	1	0.961538	-22.9	1	1.51254e-05	0.412	-9.77961	15	22	11	3UTR
hsa-miR-320b	CKAP5	1	1	0.961538	-23.8	1	0.0367879	0.559	-12.8934	16	20	7	3UTR
hsa-miR-320b	GTPBP2	1	1	0.961538	-27.9	1	0.000192002	0.515	-9.86134	18	21	8	3UTR
hsa-miR-320b	SASH1	1	1	0.974359	-25.9	1	0.000113088	0.529	-9.54656	18	26	11	3UTR
hsa-miR-320b	UMAD1	1	1	0.980769	-25.8	1	0.0114432	0.5	-11.2074	16	22	8	3UTR
hsa-miR-320b	SCAI	1	1	0.984615	-23.1	1	7.96232e-06	0.397	-7.24999	17	21	7	3UTR
hsa-miR-320b	TMEM2	1	1	1	-23	1	0.00133858	0.544	-6.74759	15	20	7	3UTR
hsa-miR-320b	SLC28A3	1	1	1	-20.1	1	0.00813202	0.618	-4.65016	19	24	7	3UTR
hsa-miR-320b	PLPPR1	1	1	1	-21.4	1	0.0610922	0.618	-4.52877	17	22	7	3UTR
hsa-miR-320b	PALM2	1	1	1	-27.9	1	0.000204746	0.456	-7.37138	16	20	12	3UTR
hsa-miR-320b	FLRT3	1	1	1	-20.4	1	0.00188007	0.559	-13.6602	14	18	7	3UTR
hsa-miR-320b	NKX2-4	1	1	1	-22.4	1	0.179013	0.676	-4.76182	13	14	13	3UTR
hsa-miR-320b	PPP1R16B	1	1	1	-22.7	1	0.00168177	0.485	-19.8372	14	16	9	3UTR
hsa-miR-320b	PPP2R2C	1	1	1	-26.2	1	0.00350602	0.456	-10.198	16	23	9	3UTR
hsa-miR-320b	NRN1	1	1	1	-21	1	0.00466232	0.544	-4.76182	16	23	7	3UTR
hsa-miR-320b	RBM24	1	1	1	-19.8	1	0.00330869	0.618	-7.80367	16	19	9	3UTR
hsa-miR-320b	NABP1	1	1	1	-19.9	1	0.00908421	0.618	-5.69428	17	22	9	3UTR
hsa-miR-320b	AGFG1	1	1	1	-22.7	1	0.00100378	0.5	-10.6166	14	19	7	3UTR
hsa-miR-320b	TFCP2L1	1	1	1	-24.3	1	0.0417367	0.426	-4.88321	17	21	12	3UTR
hsa-miR-320b	AGPS	1	1	1	-22.7	1	0.00509544	0.588	-6.51454	17	23	11	3UTR
hsa-miR-320b	RELT	1	1	1	-26.9	1	0.00124273	0.544	-12.9192	15	17	8	3UTR
hsa-miR-320b	EMILIN2	1	1	1	-25.1	1	5.37353e-05	0.412	-12.0073	14	15	14	3UTR
hsa-miR-320b	MYL12A	1	1	1	-22	1	0.00144767	0.618	-6.08354	19	23	11	3UTR
hsa-miR-320b	ONECUT2	1	1	1	-25.2	1	1.31241e-05	0.603	-12.8934	15	17	8	3UTR
hsa-miR-320b	CDH20	1	1	1	-25.3	1	0.0287424	0.574	-11.2074	16	21	8	3UTR
hsa-miR-320b	RAD51	1	1	1	-21.8	1	0.00225795	0.485	-4.957	18	25	8	3UTR
hsa-miR-320b	MYEF2	1	1	1	-21.3	1	0.000863418	0.529	-10.4292	14	18	9	3UTR
hsa-miR-320b	RAPGEFL1	1	1	1	-22.1	1	0.00022372	0.368	-13.8935	13	18	6	3UTR
hsa-miR-320b	WNT9B	1	1	1	-24.3	1	0.00141083	0.412	-9.54656	17	19	15	3UTR
hsa-miR-320b	ZNF652	1	1	1	-24.5	1	0.00324785	0.456	-10.1291	14	19	9	3UTR
hsa-miR-320b	FBXO42	1	1	1	-25.5	1	0.000116453	0.574	-12.6861	15	20	7	3UTR
hsa-miR-320b	NECAP2	1	1	1	-27.1	1	0.00833749	0.426	-6.51454	17	33	12	3UTR
hsa-miR-320b	TUSC3	1	1	1	-22.9	1	0.000380291	0.662	-6.24613	18	23	8	3UTR
hsa-miR-320b	EGR3	1	1	1	-24.7	1	0.000291398	0.515	-9.59293	18	20	12	3UTR
hsa-miR-320b	ENTPD4	1	1	1	-22.8	1	1.61593e-05	0.368	-15.8006	11	17	7	3UTR
hsa-miR-320b	TANC2	1	1	1	-26.2	1	8.80966e-05	0.456	-5.33701	17	19	12	3UTR
hsa-miR-320b	SMARCD2	1	1	1	-23.4	1	0.0386459	0.574	-9.9649	16	20	9	3UTR
hsa-miR-320b	SYNGR2	1	1	1	-24.4	1	0.0205134	0.544	-10.2546	16	23	10	3UTR
hsa-miR-320b	YIPF6	1	1	1	-21.8	1	0.00116163	0.603	-9.54656	17	24	10	3UTR
hsa-miR-320b	FAM199X	1	1	1	-21.3	1	0.00011469	0.603	-7.57093	16	19	11	3UTR
hsa-miR-320b	PRPS1	1	1	1	-24.1	1	0.0267851	0.559	-3.79332	18	20	18	3UTR
hsa-miR-320b	FOXM1	1	1	1	-25.7	1	0.00026186	0.382	-6.74759	18	42	11	3UTR
hsa-miR-320b	DNAJA2	1	1	1	-25	1	6.30733e-06	0.574	-7.37138	18	22	10	3UTR
hsa-miR-320b	CYLD	1	1	1	-24.8	1	0.00178899	0.721	-6.51454	17	20	14	3UTR
hsa-miR-320b	RAP1A	1	1	1	-21.3	1	0.0403227	0.588	-7.75705	15	17	9	3UTR
hsa-miR-320b	GOLGA3	1	1	1	-25	1	0.000359574	0.426	-14.4155	13	16	7	3UTR
hsa-miR-320b	PAN3	1	1	1	-28	1	0.0353804	0.588	-5.08246	20	23	9	3UTR
hsa-miR-320b	IRF6	1	1	1	-21.2	1	0.00138512	0.574	-4.76182	18	24	10	3UTR
hsa-miR-320b	FBXO28	1	1	1	-21.7	1	0.13888	0.574	-7.82646	17	20	11	3UTR
hsa-miR-320b	B3GALNT2	1	1	1	-25.5	1	0.0054306	0.544	-8.3038	17	23	9	3UTR
hsa-miR-320b	SNTB2	1	1	1	-24.6	1	0.0146206	0.574	-11.1286	17	22	8	3UTR
hsa-miR-320b	KLHL36	1	1	1	-24	1	0.0140225	0.544	-9.54656	12	14	12	3UTR
hsa-miR-320b	MAP1LC3B	1	1	1	-21	1	2.23432e-05	0.588	-7.37138	17	20	13	3UTR
hsa-miR-320b	GRASP	1	1	1	-29.4	1	0.0500811	0.397	-9.9649	17	18	17	3UTR
hsa-miR-320b	PPM1H	1	1	1	-23.2	1	0.000329491	0.324	-14.7555	13	16	8	3UTR
hsa-miR-320b	PTPRB	1	1	1	-22.1	1	0.00152823	0.632	-11.3835	14	20	6	3UTR
hsa-miR-320b	ABHD13	1	1	1	-20	1	0.00249675	0.618	-7.05204	16	19	12	3UTR
hsa-miR-320b	CFL2	1	1	1	-17.6	1	0.0345962	0.618	-10.4034	14	15	14	3UTR
hsa-miR-320b	CALN1	1	1	1	-24.3	1	0.040819	0.5	-9.9649	15	18	9	3UTR
hsa-miR-320b	KCNAB1	1	1	1	-20.9	1	0.00253624	0.603	-9.77961	16	19	11	3UTR
hsa-miR-320b	TIPARP	1	1	1	-20.4	1	0.0116407	0.618	-4.957	17	26	10	3UTR
hsa-miR-320b	SLC6A8	1	1	1	-23.5	1	0.0241343	0.353	-10.4034	14	16	11	3UTR
hsa-miR-320b	ST3GAL1	1	1	1	-24.9	1	0.0306031	0.647	-5.22671	20	24	9	3UTR
hsa-miR-320b	ZDHHC21	1	1	1	-22.6	1	0.00464369	0.618	-7.37138	17	20	7	3UTR
hsa-miR-320b	MLLT3	1	1	1	-26.6	1	0.00336309	0.485	-10.603	16	18	12	3UTR
hsa-miR-320b	CRKL	1	1	1	-27.4	1	7.11714e-06	0.441	-5.19005	17	20	13	3UTR
hsa-miR-320b	MAPK1	1	1	1	-25.6	1	0.00210712	0.706	-4.67302	19	22	14	3UTR
hsa-miR-320b	CACNG2	1	1	1	-27.2	1	0.0341483	0.471	-9.77961	15	17	11	3UTR
hsa-miR-320b	KIN	1	1	1	-23.3	1	0.000437563	0.485	-7.60443	15	21	8	3UTR
hsa-miR-320b	MINDY3	1	1	1	-25.2	1	0.0670724	0.647	-6.62812	16	20	8	3UTR
hsa-miR-320b	PLXDC2	1	1	1	-22.8	1	0.0267351	0.559	-11.5711	14	17	8	3UTR
hsa-miR-320b	COMMD3-BMI1	1	1	1	-19.3	0	0.00746695	0.691	-16.7507	14	18	9	3UTR
hsa-miR-320b	RAB18	1	1	1	-22.3	1	0.0414323	0.5	-6.51454	17	23	10	3UTR
hsa-miR-320b	NFIA	1	1	1	-24.4	1	0.00149173	0.662	-16.4904	14	16	9	3UTR
hsa-miR-320b	AK4	1	1	1	-22.4	1	0.0314713	0.574	-13.6656	14	16	9	3UTR
hsa-miR-320b	MIER1	1	1	1	-21.5	1	0.0204976	0.544	-6.51454	17	22	11	3UTR
hsa-miR-320b	DENND5B	1	1	1	-26.1	1	9.82973e-06	0.456	-14.5224	15	16	15	3UTR
hsa-miR-320b	PFKM	1	1	1	-21	1	2.48435e-05	0.559	-11.254	16	20	9	3UTR
hsa-miR-320b	ANKH	1	1	1	-22	1	0.00393056	0.544	-7.80367	16	25	7	3UTR
hsa-miR-320b	MIER3	1	1	1	-21.2	1	0.00153574	0.647	-10.603	14	17	6	3UTR
hsa-miR-320b	SREK1	1	1	1	-23.9	1	0.0176095	0.485	-12.3713	16	19	8	3UTR
hsa-miR-320b	PIK3R1	1	1	1	-21.5	1	0.00524604	0.529	-16.4904	13	16	8	3UTR
hsa-miR-320b	SDK1	1	1	1	-25	1	0.000135815	0.485	-5.41313	19	32	9	3UTR
hsa-miR-320b	ELMSAN1	1	1	1	-25.5	1	0.00202372	0.559	-10.4034	16	18	9	3UTR
hsa-miR-320b	ZDHHC3	1	1	1	-27.1	1	0.116854	0.412	-9.54656	16	19	10	3UTR
hsa-miR-320b	DAG1	1	1	1	-24.1	1	0.096596	0.471	-9.54656	16	31	8	3UTR
hsa-miR-320b	MAK16	1	1	1	-19.8	1	0.025247	0.471	-19.8372	14	18	9	3UTR
hsa-miR-320b	ZBTB10	1	1	1	-21.6	1	0.00482167	0.662	-6.51454	17	22	13	3UTR
hsa-miR-320b	MTDH	1	1	1	-23.2	1	0.329537	0.662	-3.93757	19	24	9	3UTR
hsa-miR-320b	USP46	1	1	1	-22.9	1	0.000711249	0.382	-8.51722	15	18	11	3UTR
hsa-miR-320b	SEC63	1	1	1	-26.6	1	0.00501324	0.485	-9.9649	18	22	9	3UTR
hsa-miR-320b	HECA	1	1	1	-23.4	1	0.00020281	0.529	-9.54656	16	19	12	3UTR
hsa-miR-320b	DHDDS	1	1	1	-24.2	1	0.0173519	0.441	-4.17062	20	28	9	3UTR
hsa-miR-320b	KITLG	1	1	1	-22.9	1	0.0225167	0.618	-11.6925	16	18	8	3UTR
hsa-miR-320b	VPS37B	1	1	1	-23.4	1	0.00698687	0.515	-15.7181	13	16	6	3UTR
hsa-miR-320b	GMCL1	1	1	1	-21.4	1	0.00148303	0.632	-5.03583	16	18	8	3UTR
hsa-miR-320b	KDM7A	1	1	1	-23	1	0.0125279	0.456	-13.6656	16	17	16	3UTR
hsa-miR-320b	NAA40	1	1	1	-23.7	1	0.01892	0.338	-12.6044	14	17	10	3UTR
hsa-miR-320b	CISD2	1	1	1	-22.7	1	0.033838	0.603	-7.48304	16	20	8	3UTR
hsa-miR-320b	ELOVL6	1	1	1	-19.9	1	0.0359757	0.618	-7.75705	16	23	10	3UTR
hsa-miR-320b	SLC10A7	1	1	1	-23.2	1	0.0312987	0.559	-9.54656	17	24	10	3UTR
hsa-miR-320b	ARFIP1	1	1	1	-22.4	1	0.206451	0.647	-11.8455	15	19	11	3UTR
hsa-miR-320b	THUMPD3	1	1	1	-20.9	1	0.047544	0.706	-4.90607	18	20	14	3UTR
hsa-miR-320b	RBMS3	1	1	1	-20.7	1	0.0287867	0.632	-3.79332	19	24	8	3UTR
hsa-miR-320b	ACVR2B	1	1	1	-25.9	1	0.00105309	0.456	-3.93757	19	23	11	3UTR
hsa-miR-320b	STARD4	1	1	1	-20.7	1	0.021021	0.647	-8.3038	17	21	9	3UTR
hsa-miR-320b	VDAC1	1	1	1	-24.4	1	0.00115704	0.603	-3.79332	19	30	13	3UTR
hsa-miR-320b	PCDHA1	1	1	1	-21.5	1	0.0106211	0.5	-4.02637	17	23	7	3UTR
hsa-miR-320b	PCDHA4	1	1	1	-21.5	1	0.0106211	0.5	-4.02637	17	23	7	3UTR
hsa-miR-320b	PCDHA5	1	1	1	-21.5	1	0.0106211	0.5	-4.02637	17	23	7	3UTR
hsa-miR-320b	PCDHA6	1	1	1	-21.5	1	0.0106211	0.5	-4.02637	17	23	7	3UTR
hsa-miR-320b	PCDHA8	1	1	1	-21.5	1	0.0106211	0.5	-4.02637	17	23	7	3UTR
hsa-miR-320b	PCDHA9	1	1	1	-21.5	1	0.0106211	0.5	-4.02637	17	23	7	3UTR
hsa-miR-320b	PCDHA10	1	1	1	-21.5	1	0.0106211	0.5	-4.02637	17	23	7	3UTR
hsa-miR-320b	PCSK6	1	1	1	-25.1	1	0.00389585	0.588	-12.4965	16	20	8	3UTR
hsa-miR-320b	MAPK8IP3	1	1	1	-27.2	1	0.271526	0.338	-3.79332	17	21	10	3UTR
hsa-miR-320b	ATF7IP2	1	1	1	-21.7	1	0.0011554	0.559	-12.2404	14	19	8	3UTR
hsa-miR-320b	MITF	1	1	1	-22	1	0.693427	0.618	-8.66231	18	29	8	3UTR
hsa-miR-320b	IDE	1	1	1	-24.6	1	0.0753648	0.544	-4.957	18	26	8	3UTR
hsa-miR-320b	TLL2	1	1	1	-22.5	1	0.0061027	0.412	-6.51454	17	30	9	3UTR
hsa-miR-320b	CPD	1	1	1	-26	1	0.181074	0.574	-12.6861	15	20	8	3UTR
hsa-miR-320b	DAZAP1	1	1	1	-23.4	1	6.43368e-05	0.368	-6.85115	17	21	9	3UTR
hsa-miR-320b	FKBP5	1	1	1	-21.4	1	0.0254963	0.426	-11.8602	14	16	9	3UTR
hsa-miR-330-3p	MGAT5	1	1	0.961538	-23.8	0	0.000108885	0.471	-18.2781	12	14	10	3UTR
hsa-miR-330-3p	MINDY2	1	1	0.961538	-23.7	1	0.000463685	0.662	-5.8367	20	27	12	3UTR
hsa-miR-330-3p	ANKRD33B	1	1	0.961538	-24.3	1	0.00963616	0.574	-3.93757	20	68	9	3UTR
hsa-miR-330-3p	UBE2J1	1	1	0.961538	-20.7	1	0.000822321	0.574	-12.1239	14	17	9	3UTR
hsa-miR-330-3p	CCDC71L	1	1	0.961538	-23.9	1	0.0180066	0.603	-5.48126	20	26	9	3UTR
hsa-miR-330-3p	TARDBP	1	1	0.974359	-28.6	1	0.00012476	0.471	-8.25288	17	24	11	3UTR
hsa-miR-330-3p	CDYL2	1	1	0.974359	-22.2	1	0.101609	0.529	-6.10696	17	19	14	3UTR
hsa-miR-330-3p	DCUN1D1	1	1	0.974359	-23.3	1	0.00174034	0.647	-6.51454	20	24	11	3UTR
hsa-miR-330-3p	AMOT	1	1	0.974359	-23.1	1	0.0149396	0.632	-6.09222	20	27	7	3UTR
hsa-miR-330-3p	ELK4	1	1	0.974359	-24.9	1	0.00101275	0.618	-6.76235	22	33	10	3UTR
hsa-miR-330-3p	PURA	1	1	0.974359	-23	1	0.00157538	0.647	-6.442	19	22	8	3UTR
hsa-miR-330-3p	SLC28A3	1	1	1	-25.5	1	0.000477481	0.632	-6.93496	18	20	11	3UTR
hsa-miR-330-3p	NAPB	1	1	1	-22.1	1	0.000235095	0.662	-8.21039	18	24	9	3UTR
hsa-miR-330-3p	PHF20	1	1	1	-20.4	1	0.000743621	0.515	-14.7436	14	19	7	3UTR
hsa-miR-330-3p	CCDC50	1	1	1	-22.8	1	0.00104001	0.662	-4.79441	18	23	13	3UTR
hsa-miR-330-3p	NSG1	1	1	1	-23.3	1	0.000150145	0.441	-8.02599	20	28	7	3UTR
hsa-miR-330-3p	PRR3	1	1	1	-21	1	0.0185461	0.691	-6.6181	20	23	10	3UTR
hsa-miR-330-3p	CREB1	1	1	1	-21.1	1	0.00021674	0.529	-15.9645	13	17	9	3UTR
hsa-miR-330-3p	LDLRAD4	1	1	1	-24.9	1	8.00663e-05	0.529	-6.21671	16	20	7	3UTR
hsa-miR-330-3p	ST8SIA3	1	1	1	-22.6	1	0.00169549	0.456	-5.49511	15	19	13	3UTR
hsa-miR-330-3p	SNAP23	1	1	1	-25.9	1	0.00598331	0.588	-6.9696	22	30	7	3UTR
hsa-miR-330-3p	EIF3J	1	1	1	-19.3	1	1.12339e-05	0.618	-17.7479	11	14	6	3UTR
hsa-miR-330-3p	SCG3	1	1	1	-22.6	1	9.16253e-05	0.515	-7.21971	19	27	7	3UTR
hsa-miR-330-3p	PPP1R1B	1	1	1	-23	1	0.00136458	0.485	-6.85115	20	24	9	3UTR
hsa-miR-330-3p	KIF1B	1	1	1	-24.6	1	0.00194102	0.441	-10.603	17	19	9	3UTR
hsa-miR-330-3p	PITHD1	1	1	1	-20.4	1	0.00013516	0.426	-9.13028	17	22	8	3UTR
hsa-miR-330-3p	PSD3	1	1	1	-22.9	1	0.00131386	0.515	-9.35244	19	46	9	3UTR
hsa-miR-330-3p	CALML4	1	1	1	-29.4	1	3.6539e-05	0.559	-6.48426	20	22	20	3UTR
hsa-miR-330-3p	DCAF7	1	1	1	-24.5	1	0.000120612	0.5	-6.19951	17	22	10	3UTR
hsa-miR-330-3p	TBCEL	1	1	1	-20.2	1	7.196e-05	0.603	-14.7217	15	16	15	3UTR
hsa-miR-330-3p	RCAN1	1	1	1	-18.6	1	0.00129298	0.485	-8.52714	14	29	9	3UTR
hsa-miR-330-3p	TMEM56	1	1	1	-24.4	1	0.000203876	0.632	-13.4872	17	23	9	3UTR
hsa-miR-330-3p	GJA3	1	1	1	-24.5	1	0.000587982	0.544	-13.3044	19	24	10	3UTR
hsa-miR-330-3p	DIEXF	1	1	1	-25.5	1	0.000511033	0.544	-4.99396	19	27	8	3UTR
hsa-miR-330-3p	VASH2	1	1	1	-21	1	0.0116206	0.706	-4.52877	18	22	7	3UTR
hsa-miR-330-3p	ANGEL2	1	1	1	-22.2	1	0.107603	0.603	-8.30604	20	27	6	3UTR
hsa-miR-330-3p	C1orf115	1	1	1	-23.6	1	0.0140374	0.456	-6.03692	21	31	9	3UTR
hsa-miR-330-3p	RFWD3	1	1	1	-22.2	1	3.06976e-05	0.515	-5.52986	16	22	11	3UTR
hsa-miR-330-3p	UBE2G1	1	1	1	-24.4	1	0.00493364	0.441	-3.93757	21	39	8	3UTR
hsa-miR-330-3p	DIP2B	1	1	1	-24.6	1	5.60604e-05	0.588	-16.9606	16	23	7	3UTR
hsa-miR-330-3p	HOXC8	1	1	1	-20.4	1	0.00633068	0.735	-16.6866	15	22	7	3UTR
hsa-miR-330-3p	USP15	1	1	1	-20.9	1	0.00282121	0.676	-7.05635	16	19	10	3UTR
hsa-miR-330-3p	TIPARP	1	1	1	-21.6	1	0.00880247	0.647	-13.4023	15	20	8	3UTR
hsa-miR-330-3p	ZNF275	1	1	1	-21.5	1	0.0101766	0.559	-8.12748	19	27	10	3UTR
hsa-miR-330-3p	TNRC6B	1	1	1	-25.9	0	2.16786e-08	0.529	-16.846	15	22	11	3UTR
hsa-miR-330-3p	RAI2	1	1	1	-20.3	1	0.00504861	0.662	-12.3713	15	21	5	3UTR
hsa-miR-330-3p	XK	1	1	1	-23.7	1	0.000108863	0.632	-10.4034	18	21	13	3UTR
hsa-miR-330-3p	TRPS1	1	1	1	-21.2	1	0.00965142	0.588	-11.7207	16	25	6	3UTR
hsa-miR-330-3p	MAPK1	1	1	1	-21.5	1	0.00903715	0.691	-4.957	20	28	12	3UTR
hsa-miR-330-3p	FAM107B	1	1	1	-21.8	1	3.76866e-05	0.588	-7.47494	18	23	9	3UTR
hsa-miR-330-3p	JCAD	1	1	1	-23.1	1	0.000704189	0.588	-9.0374	17	23	10	3UTR
hsa-miR-330-3p	CMPK1	1	1	1	-21.5	1	0.00436482	0.803	-8.76339	18	22	12	3UTR
hsa-miR-330-3p	LRP8	1	1	1	-26.7	1	9.79237e-05	0.603	-7.28438	17	21	11	3UTR
hsa-miR-330-3p	NDC1	1	1	1	-21.9	1	0.00063665	0.632	-8.42957	18	23	9	3UTR
hsa-miR-330-3p	PTGFR	1	1	1	-22.5	1	0.00136736	0.676	-7.37138	17	19	9	3UTR
hsa-miR-330-3p	CREBL2	1	1	1	-23.2	1	0.00614307	0.515	-8.917	18	21	11	3UTR
hsa-miR-330-3p	CDH6	1	1	1	-24.2	0	6.44831e-05	0.544	-16.4234	13	16	7	3UTR
hsa-miR-330-3p	YOD1	1	1	1	-19.2	1	7.1837e-05	0.691	-15.4709	14	20	9	3UTR
hsa-miR-330-3p	CYTH3	1	1	1	-24.4	1	6.91003e-05	0.471	-6.9696	19	43	13	3UTR
hsa-miR-330-3p	SP4	1	1	1	-23.3	1	0.00245022	0.691	-3.93757	21	41	12	3UTR
hsa-miR-330-3p	ELMO1	1	1	1	-22.4	1	0.00208857	0.353	-16.5434	15	19	10	3UTR
hsa-miR-330-3p	FBLN5	1	1	1	-22.2	1	0.00711813	0.412	-5.52986	20	25	13	3UTR
hsa-miR-330-3p	GSKIP	1	1	1	-24.4	1	0.00149251	0.603	-7.88174	18	21	16	3UTR
hsa-miR-330-3p	NCOA2	1	1	1	-22.3	1	0.0139044	0.515	-7.38222	18	24	7	3UTR
hsa-miR-330-3p	ZNF706	1	1	1	-23.7	1	0.00215024	0.632	-9.54656	15	22	7	3UTR
hsa-miR-330-3p	MAPK10	1	1	1	-21.9	1	0.0151278	0.559	-4.957	16	35	10	3UTR
hsa-miR-330-3p	EIF4E	1	1	1	-28.6	1	0.00526297	0.441	-8.05661	21	27	6	3UTR
hsa-miR-330-3p	FRK	1	1	1	-26.6	1	0.00107346	0.647	-6.6181	16	19	11	3UTR
hsa-miR-330-3p	TNFAIP3	1	1	1	-23.2	1	0.000905485	0.632	-13.5178	19	23	8	3UTR
hsa-miR-330-3p	HCFC2	1	1	1	-22.6	1	0.0005483	0.647	-6.82535	18	22	10	3UTR
hsa-miR-330-3p	TPCN1	1	1	1	-25	1	0.00198099	0.485	-6.9954	20	37	10	3UTR
hsa-miR-330-3p	VPS54	1	1	1	-28.5	1	0.000781555	0.618	-10.8814	18	22	9	3UTR
hsa-miR-330-3p	SERTAD2	1	1	1	-24.6	1	0.000746236	0.618	-15.4709	15	20	8	3UTR
hsa-miR-330-3p	FAM185A	1	1	1	-23	1	0.00658492	0.662	-6.76235	20	34	10	3UTR
hsa-miR-330-3p	TSHZ3	1	1	1	-22.8	1	0.0125173	0.603	-6.46952	18	23	10	3UTR
hsa-miR-330-3p	HPGD	1	1	1	-18.4	1	0.000111791	0.691	-7.21971	13	16	7	3UTR
hsa-miR-330-3p	GBX2	1	1	1	-21.3	1	0.00044472	0.529	-9.90023	17	22	11	3UTR
hsa-miR-330-3p	SUMF1	1	1	1	-22	1	0.00299494	0.588	-6.24613	19	29	8	3UTR
hsa-miR-330-3p	TEAD1	1	1	1	-27.7	1	0.000404545	0.544	-8.85129	19	22	8	3UTR
hsa-miR-330-3p	CSNK1G3	1	1	1	-22.9	1	0.000261415	0.588	-8.00486	14	18	9	3UTR
hsa-miR-330-3p	PHAX	1	1	1	-24.7	1	0.0138014	0.676	-13.6972	18	25	9	3UTR
hsa-miR-330-3p	PCDHA1	1	1	1	-21.3	1	0.015654	0.544	-7.7949	18	23	12	3UTR
hsa-miR-330-3p	ADCY9	1	1	1	-29	1	9.23481e-06	0.368	-3.79332	19	22	13	3UTR
hsa-miR-330-3p	ZBTB20	1	1	1	-30.5	1	5.17798e-05	0.515	-7.9381	19	27	7	3UTR
hsa-miR-330-3p	PRKG1	1	1	1	-28	1	0.0010764	0.544	-14.9081	14	16	14	3UTR
hsa-miR-330-3p	CCDC6	1	1	1	-21.9	1	0.00649063	0.559	-8.14122	20	27	6	3UTR
hsa-miR-330-3p	TXNDC17	1	1	1	-23.1	1	1.56995e-05	0.456	-13.6508	17	24	9	3UTR
hsa-miR-330-3p	NUFIP2	1	1	1	-21.4	1	0.000393019	0.632	-9.43035	17	24	8	3UTR
hsa-miR-330-3p	RCAN2	1	1	1	-20.1	1	0.000777372	0.544	-11.1389	15	22	9	3UTR
hsa-miR-330-5p	LPP	1	1	0.961538	-25.2	1	0.000163792	0.603	-6.25121	19	32	9	3UTR
hsa-miR-330-5p	ZNF322	1	1	0.961538	-23.2	1	0.00297755	0.603	-6.08354	20	70	8	3UTR
hsa-miR-330-5p	CSNK2A1	1	1	0.961538	-24.7	1	0.00174216	0.544	-3.93757	18	25	8	3UTR
hsa-miR-330-5p	ZSWIM5	1	1	0.961538	-24.1	1	0.0258132	0.456	-7.58061	18	22	7	3UTR
hsa-miR-330-5p	EMP2	1	1	0.961538	-27.9	1	0.00011468	0.588	-5.22671	20	24	8	3UTR
hsa-miR-330-5p	TNFSF14	1	1	0.961538	-27.1	1	0.000661878	0.632	-3.93757	21	29	13	3UTR
hsa-miR-330-5p	CD247	1	1	0.969231	-24.2	1	7.6553e-06	0.5	-6.85796	15	18	12	3UTR
hsa-miR-330-5p	FGF1	1	1	0.974359	-20	1	0.0394926	0.676	-10.4867	16	23	8	3UTR
hsa-miR-330-5p	FAM221B	1	1	1	-26.3	1	0.000101737	0.456	-8.57351	17	23	11	3UTR
hsa-miR-330-5p	PAX5	1	1	1	-29.2	1	5.1616e-08	0.382	-6.51454	18	19	18	3UTR
hsa-miR-330-5p	SIRPA	1	1	1	-30.6	1	1.36113e-06	0.397	-5.08246	18	20	18	3UTR
hsa-miR-330-5p	SLC23A2	1	1	1	-29.5	1	5.81819e-06	0.368	-6.51454	17	21	14	3UTR
hsa-miR-330-5p	ID1	1	1	1	-28.4	1	0.00036745	0.353	-10.207	18	24	9	3UTR
hsa-miR-330-5p	MMP24	1	1	1	-31.8	1	1.24443e-07	0.382	-5.22671	19	22	18	3UTR
hsa-miR-330-5p	EPB41L1	1	1	1	-25.8	1	4.74126e-07	0.324	-4.99396	17	18	17	3UTR
hsa-miR-330-5p	EMILIN3	1	1	1	-31.3	1	5.38635e-05	0.397	-9.34574	20	26	12	3UTR
hsa-miR-330-5p	TOMM34	1	1	1	-23.4	1	0.00106371	0.441	-5.49511	21	45	7	3UTR
hsa-miR-330-5p	SYS1	1	1	1	-25.8	1	0.00306293	0.485	-3.93757	17	21	8	3UTR
hsa-miR-330-5p	SNX30	1	1	1	-27.2	1	0.000348896	0.471	-6.85796	18	22	9	3UTR
hsa-miR-330-5p	ALAD	1	1	1	-25.3	1	1.47283e-05	0.485	-10.729	19	32	8	3UTR
hsa-miR-330-5p	ATP6V1G2	1	1	1	-24.5	1	7.91472e-06	0.588	-10.4034	16	19	7	3UTR
hsa-miR-330-5p	ERBB4	1	1	1	-22.9	1	0.0013269	0.662	-8.7692	19	22	16	3UTR
hsa-miR-330-5p	WDFY1	1	1	1	-21.7	1	0.00131888	0.603	-3.93757	19	32	10	3UTR
hsa-miR-330-5p	P2RY2	1	1	1	-31.5	1	0.0091668	0.515	-4.79441	17	20	13	3UTR
hsa-miR-330-5p	FAM168A	1	1	1	-28.7	1	0.00191887	0.368	-4.79441	20	28	9	3UTR
hsa-miR-330-5p	UVRAG	1	1	1	-21.7	1	3.25272e-05	0.603	-7.86061	17	21	7	3UTR
hsa-miR-330-5p	AMOTL1	1	1	1	-24.1	1	0.00227051	0.456	-5.69428	18	20	15	3UTR
hsa-miR-330-5p	CABLES1	1	1	1	-25.7	1	1.23862e-06	0.426	-3.93757	20	28	11	3UTR
hsa-miR-330-5p	WNT9B	1	1	1	-24.6	1	0.00111639	0.368	-11.3313	18	21	13	3UTR
hsa-miR-330-5p	SLC25A34	1	1	1	-27.2	1	6.81652e-05	0.456	-6.51454	15	20	13	3UTR
hsa-miR-330-5p	E2F2	1	1	1	-25.1	1	1.42348e-07	0.368	-9.16064	16	19	9	3UTR
hsa-miR-330-5p	ZNF609	1	1	1	-29	1	4.86227e-07	0.368	-8.3038	18	20	18	3UTR
hsa-miR-330-5p	UBE2O	1	1	1	-34.8	1	0.00200585	0.5	-4.79441	19	23	13	3UTR
hsa-miR-330-5p	ELK1	1	1	1	-23	1	1.07665e-05	0.368	-9.57236	15	20	7	3UTR
hsa-miR-330-5p	GLOD5	1	1	1	-25.8	1	0.000120335	0.456	-5.45975	14	16	12	3UTR
hsa-miR-330-5p	PPP1R3F	1	1	1	-26.9	1	0.0293327	0.529	-6.23647	19	24	11	3UTR
hsa-miR-330-5p	ZNF423	1	1	1	-26.4	1	2.25529e-07	0.456	-11.4034	18	20	10	3UTR
hsa-miR-330-5p	TMEM127	1	1	1	-26.4	1	0.000105054	0.456	-4.79441	17	22	9	3UTR
hsa-miR-330-5p	PAX8	1	1	1	-32.6	1	0.000203377	0.529	-10.1092	20	22	15	3UTR
hsa-miR-330-5p	WARS2	1	1	1	-21.6	1	0.00653725	0.471	-11.3517	14	16	14	3UTR
hsa-miR-330-5p	KCNIP2	1	1	1	-25.4	1	0.000263015	0.471	-4.67302	21	30	7	3UTR
hsa-miR-330-5p	SH3PXD2A	1	1	1	-28.1	1	0.000328898	0.426	-8.91345	19	27	8	3UTR
hsa-miR-330-5p	JAKMIP3	1	1	1	-25.6	1	1.17521e-06	0.338	-6.5515	18	20	16	3UTR
hsa-miR-330-5p	FNDC3A	1	1	1	-26	1	0.000128639	0.662	-6.58625	19	24	12	3UTR
hsa-miR-330-5p	CAPN12	1	1	1	-28.9	1	0.000295349	0.294	-4.99396	18	21	8	3UTR
hsa-miR-330-5p	NOVA2	1	1	1	-32.5	1	4.71846e-06	0.397	-3.93757	20	25	13	3UTR
hsa-miR-330-5p	KCNH1	1	1	1	-27.7	1	0.0135489	0.397	-5.18008	20	23	11	3UTR
hsa-miR-330-5p	NSL1	1	1	1	-27.2	1	3.83487e-05	0.397	-7.80367	17	18	17	3UTR
hsa-miR-330-5p	MYO1C	1	1	1	-24.3	1	2.53454e-05	0.412	-8.34077	17	21	8	3UTR
hsa-miR-330-5p	ANKRD52	1	1	1	-25.7	1	1.49202e-06	0.368	-3.79332	21	47	9	3UTR
hsa-miR-330-5p	EPHB3	1	1	1	-28.7	1	8.54137e-05	0.426	-12.4177	16	21	8	3UTR
hsa-miR-330-5p	MIEF1	1	1	1	-27.5	1	0.00109383	0.471	-10.3988	17	23	11	3UTR
hsa-miR-330-5p	TOMM40L	1	1	1	-24.6	1	0.000473088	0.397	-8.93978	17	21	8	3UTR
hsa-miR-330-5p	RBFOX2	1	1	1	-24.8	1	0.00264019	0.574	-5.22671	20	32	8	3UTR
hsa-miR-330-5p	ELFN2	1	1	1	-29.7	1	2.3896e-06	0.338	-7.14013	19	23	10	3UTR
hsa-miR-330-5p	TRABD2B	1	1	1	-28.1	1	0.00076729	0.456	-9.07598	20	39	11	3UTR
hsa-miR-330-5p	NAV1	1	1	1	-27.1	1	2.07597e-05	0.485	-9.00393	17	20	9	3UTR
hsa-miR-330-5p	SYT2	1	1	1	-23.6	1	0.000354267	0.426	-12.2551	16	19	10	3UTR
hsa-miR-330-5p	ENTPD5	1	1	1	-28.1	1	0.00440433	0.544	-11.3983	18	20	14	3UTR
hsa-miR-330-5p	KCNK10	1	1	1	-27.3	1	0.0322746	0.574	-3.93757	18	21	10	3UTR
hsa-miR-330-5p	ZDHHC3	1	1	1	-26.6	1	6.63689e-06	0.471	-7.24999	17	21	8	3UTR
hsa-miR-330-5p	CEP85	1	1	1	-26.2	1	5.28896e-05	0.515	-8.57351	18	22	7	3UTR
hsa-miR-330-5p	NKAIN1	1	1	1	-25.6	1	0.000132941	0.559	-16.4904	15	17	10	3UTR
hsa-miR-330-5p	WDR91	1	1	1	-24.8	1	0.000245809	0.529	-9.03925	18	21	7	3UTR
hsa-miR-330-5p	LARP1	1	1	1	-27.2	1	0.000366915	0.426	-4.65016	16	19	12	3UTR
hsa-miR-330-5p	SH3BP4	1	1	1	-23.8	1	0.000995024	0.691	-9.95757	16	20	12	3UTR
hsa-miR-330-5p	SRGAP3	1	1	1	-28.6	1	4.07331e-06	0.397	-5.83853	19	23	10	3UTR
hsa-miR-330-5p	ATP2B2	1	1	1	-25.4	1	0.0021839	0.426	-7.05204	12	13	12	3UTR
hsa-miR-330-5p	OXSR1	1	1	1	-27.1	1	0.00345279	0.441	-6.25121	17	24	8	3UTR
hsa-miR-330-5p	PARVA	1	1	1	-28.4	1	5.12879e-05	0.412	-3.79332	19	24	16	3UTR
hsa-miR-330-5p	FAM53C	1	1	1	-26.2	1	0.00206465	0.456	-4.79441	21	38	8	3UTR
hsa-miR-330-5p	LRRC28	1	1	1	-23.7	1	0.00174673	0.426	-7.13993	19	28	8	3UTR
hsa-miR-330-5p	LRRC20	1	1	1	-28.2	1	0.00233427	0.426	-8.14122	19	25	10	3UTR
hsa-miR-330-5p	DNAJB12	1	1	1	-23.9	1	4.21155e-05	0.471	-6.69537	19	26	7	3UTR
hsa-miR-330-5p	ZMIZ1	1	1	1	-25.9	1	0.000109579	0.368	-4.957	19	38	8	3UTR
hsa-miR-330-5p	TSPAN14	1	1	1	-25.4	1	7.52431e-05	0.412	-7.5866	17	24	9	3UTR
hsa-miR-330-5p	GOLGA7B	1	1	1	-28.7	1	0.00395202	0.471	-7.51743	18	22	11	3UTR
hsa-miR-330-5p	FGF11	1	1	1	-27.1	1	0.000653406	0.412	-4.79441	20	24	9	3UTR
hsa-miR-330-5p	ANKRD13B	1	1	1	-24.1	1	0.000136719	0.221	-8.55977	17	21	9	3UTR
hsa-miR-330-5p	SUPT3H	1	1	1	-23.1	1	0.000106562	0.588	-7.3076	19	38	8	3UTR
hsa-miR-342-3p	GXYLT1	1	1	0.961538	-26.4	1	0.0453938	0.618	-5.18008	20	25	9	3UTR
hsa-miR-342-3p	AFF1	1	1	0.974359	-25.7	1	0.000106792	0.529	-8.57351	17	22	11	3UTR
hsa-miR-342-3p	FRMD3	1	1	1	-23	1	0.221662	0.544	-10.6729	18	22	9	3UTR
hsa-miR-342-3p	GOLM1	1	1	1	-20.8	1	0.000499324	0.691	-6.81899	14	18	12	3UTR
hsa-miR-342-3p	MRFAP1	1	1	1	-21.1	1	0.00356853	0.647	-4.90607	14	16	14	3UTR
hsa-miR-342-3p	INO80D	1	1	1	-21.7	1	6.45154e-05	0.426	-17.061	17	23	9	3UTR
hsa-miR-342-3p	CCNT2	1	1	1	-18.4	1	0.00209908	0.647	-6.19951	14	17	7	3UTR
hsa-miR-342-3p	MAP3K20	1	1	1	-20.4	1	0.0577526	0.515	-4.957	20	27	7	3UTR
hsa-miR-342-3p	TMEM179	1	1	1	-24.5	1	4.52475e-05	0.471	-11.3983	19	22	12	3UTR
hsa-miR-342-3p	TANC2	1	1	1	-21.1	1	0.000502506	0.647	-11.3983	15	17	10	3UTR
hsa-miR-342-3p	CACNA1C	1	1	1	-24.3	1	0.000532097	0.574	-8.01983	18	21	11	3UTR
hsa-miR-342-3p	FAM192A	1	1	1	-26.9	1	0.000426941	0.603	-12.942	18	23	9	3UTR
hsa-miR-342-3p	CDYL2	1	1	1	-23.3	1	0.000394567	0.529	-7.62723	18	22	9	3UTR
hsa-miR-342-3p	ANKRD52	1	1	1	-21.1	1	0.000504662	0.426	-15.2389	15	17	9	3UTR
hsa-miR-342-3p	TFDP2	1	1	1	-22.6	1	0.000438355	0.632	-9.77961	17	20	11	3UTR
hsa-miR-342-3p	LRP8	1	1	1	-20.1	1	0.00955294	0.662	-10.2546	15	16	15	3UTR
hsa-miR-342-3p	SAMD4A	1	1	1	-23.7	1	0.0831288	0.5	-9.47479	16	23	7	3UTR
hsa-miR-342-3p	PDGFRA	1	1	1	-27.6	1	0.0200336	0.618	-11.3517	17	22	9	3UTR
hsa-miR-342-3p	TBX18	1	1	1	-21.6	1	0.000987196	0.647	-3.93757	18	35	12	3UTR
hsa-miR-342-3p	UBN1	1	1	1	-26.4	1	0.000132784	0.441	-3.93757	21	29	8	3UTR
hsa-miR-342-3p	SPOCK2	1	1	1	-21.4	1	0.00287531	0.353	-12.408	18	23	8	3UTR
hsa-miR-342-3p	ZBTB4	1	1	1	-20.7	1	0.00236817	0.426	-10.1658	16	18	14	3UTR
hsa-miR-342-3p	KDM6B	1	1	1	-25.5	1	0.0026627	0.676	-3.93757	17	18	17	3UTR
hsa-miR-361-5p	UBE2K	1	1	1	-16.9	1	0.0087664	0.647	-9.88456	14	16	11	3UTR
hsa-miR-361-5p	ZBTB40	1	1	1	-20.9	1	0.00614904	0.485	-4.67302	20	25	9	3UTR
hsa-miR-361-5p	LMBR1	1	1	1	-26.7	1	9.26375e-07	0.471	-9.88456	16	20	12	3UTR
hsa-miR-361-5p	VAPB	1	1	1	-23.1	1	0.000361775	0.412	-6.01339	16	18	10	3UTR
hsa-miR-361-5p	TMEM56	1	1	1	-17.6	1	0.0173166	0.618	-9.04618	14	15	14	3UTR
hsa-miR-361-5p	NFAT5	1	1	1	-23.7	1	0.00253504	0.544	-7.87558	17	23	10	3UTR
hsa-miR-361-5p	ZMAT3	1	1	1	-19.4	1	0.00918875	0.618	-10.3164	20	23	14	3UTR
hsa-miR-361-5p	DDX3X	1	1	1	-19.8	1	0.00100626	0.574	-4.957	17	21	7	3UTR
hsa-miR-361-5p	MYH9	1	1	1	-21.8	1	0.00285244	0.382	-6.13885	16	21	7	3UTR
hsa-miR-361-5p	MTX3	1	1	1	-21.3	1	0.00348019	0.676	-8.2379	18	21	9	3UTR
hsa-miR-361-5p	ZBTB10	1	1	1	-21.3	1	3.24433e-05	0.676	-5.03583	18	21	13	3UTR
hsa-miR-361-5p	STX7	1	1	1	-19.8	0	0.0147384	0.603	-17.1102	14	16	8	3UTR
hsa-miR-361-5p	MYCBP	1	1	1	-20.3	1	0.000741648	0.544	-7.80367	16	19	9	3UTR
hsa-miR-361-5p	AAK1	1	1	1	-20	1	0.00016666	0.441	-12.9166	16	21	8	3UTR
hsa-miR-361-5p	CPSF7	1	1	1	-20.2	1	0.00113815	0.544	-8.70704	16	27	8	3UTR
hsa-miR-361-5p	RANBP17	1	1	1	-18.3	1	0.000315373	0.574	-9.86134	13	14	13	3UTR
hsa-miR-361-5p	PGM3	1	1	1	-22.1	1	0.00279872	0.603	-11.1038	15	18	8	3UTR
hsa-miR-362-5p	USP15	1	1	0.961538	-19.4	1	0.00661733	0.676	-9.25451	19	23	8	3UTR
hsa-miR-362-5p	PIK3CB	1	1	0.974359	-20.2	1	3.02189e-06	0.544	-13.5539	15	20	10	3UTR
hsa-miR-362-5p	SYS1	1	1	1	-22	1	1.34371e-10	0.5	-4.957	16	19	12	3UTR
hsa-miR-362-5p	NOL4	1	1	1	-22	1	0.022294	0.559	-11.9471	16	20	8	3UTR
hsa-miR-362-5p	LUC7L3	1	1	1	-20.1	0	0.00273119	0.559	-17.8457	16	19	13	3UTR
hsa-miR-362-5p	ADCYAP1R1	1	1	1	-23.1	1	6.22593e-06	0.441	-7.78178	15	17	8	3UTR
hsa-miR-362-5p	DENND6A	1	1	1	-25.4	1	6.86846e-06	0.456	-10.5818	19	39	11	3UTR
hsa-miR-362-5p	OLIG3	1	1	1	-22.6	1	0.00364057	0.515	-8.4925	17	19	10	3UTR
hsa-miR-362-5p	CDK5R1	1	1	1	-22.2	1	1.56704e-05	0.368	-12.3711	17	21	7	3UTR
hsa-miR-363-3p	RGS3	1	1	0.961538	-18.7	1	0.00677267	0.544	-6.51454	15	20	10	3UTR
hsa-miR-363-3p	SSFA2	1	1	0.961538	-17.6	1	0.0366518	0.662	-6.67474	15	19	11	3UTR
hsa-miR-363-3p	PIK3R3	1	1	0.961538	-26.7	1	0.00619241	0.529	-4.957	19	29	12	3UTR
hsa-miR-363-3p	KLF4	1	1	1	-21.4	1	2.90397e-05	0.647	-19.8372	14	17	9	3UTR
hsa-miR-363-3p	SYNDIG1	1	1	1	-18.9	1	0.000474391	0.603	-4.84971	15	18	7	3UTR
hsa-miR-363-3p	LPP	1	1	1	-19.6	1	0.00145864	0.559	-6.78234	15	19	11	3UTR
hsa-miR-363-3p	NSG1	1	1	1	-21.3	1	0.000325617	0.485	-8.3038	17	22	9	3UTR
hsa-miR-363-3p	FAM117B	1	1	1	-17.6	1	0.00155089	0.456	-11.1505	13	15	8	3UTR
hsa-miR-363-3p	GIGYF2	1	1	1	-22.9	1	2.97317e-05	0.471	-7.80367	17	21	9	3UTR
hsa-miR-363-3p	EPG5	1	1	1	-19.5	1	0.00010045	0.441	-9.95919	13	16	11	3UTR
hsa-miR-363-3p	TRAF3	1	1	1	-24.6	1	2.42478e-05	0.588	-6.51454	18	30	13	3UTR
hsa-miR-363-3p	TAF1	1	1	1	-20.1	1	0.00640536	0.721	-9.54656	18	21	9	3UTR
hsa-miR-363-3p	PAPD5	1	1	1	-21.1	1	0.00103577	0.588	-8.81344	15	19	9	3UTR
hsa-miR-363-3p	SLC12A5	1	1	1	-19	1	2.15188e-06	0.5	-11.1505	13	14	13	3UTR
hsa-miR-363-3p	AURKA	1	1	1	-18.4	1	0.000738586	0.5	-7.37318	13	14	13	3UTR
hsa-miR-363-3p	TMEM50B	1	1	1	-21.2	1	1.62764e-05	0.471	-6.10696	16	18	16	3UTR
hsa-miR-363-3p	SLC30A7	1	1	1	-23.1	1	9.97512e-05	0.529	-12.8934	17	22	8	3UTR
hsa-miR-363-3p	KCNC4	1	1	1	-22.6	1	0.075983	0.412	-5.08276	17	18	17	3UTR
hsa-miR-363-3p	RSBN1	1	1	1	-21	1	0.00110091	0.544	-10.7891	16	19	11	3UTR
hsa-miR-363-3p	ANP32E	1	1	1	-15	1	0.132934	0.735	-6.90779	11	12	11	3UTR
hsa-miR-363-3p	SEC31B	1	1	1	-22.8	1	0.00256945	0.5	-8.05823	16	19	12	3UTR
hsa-miR-363-3p	FAM160B1	1	1	1	-19.8	1	0.00595534	0.544	-11.1505	15	18	8	3UTR
hsa-miR-363-3p	LRCH1	1	1	1	-20	1	0.00525401	0.676	-8.66051	15	16	15	3UTR
hsa-miR-363-3p	GPR180	1	1	1	-21.5	1	0.00570496	0.647	-6.10696	17	22	11	3UTR
[truncated: 521 more rows]
