# Supplementary material for: miR-140-5p in Small Extracellular Vesicles From Human Papilla Cells Stimulates Hair Growth by Promoting Proliferation of Outer Root Sheath and Hair Matrix Cells
Source: Front Cell Dev Biol. 2020 Dec 14;8:593638. doi: 10.3389/fcell.2020.593638 (PMC7793747; doi:10.3389/fcell.2020.593638)
Supplement: Supplementary file 5 [file Table_5.XLS]

## Sheet: out.C.bar_Gradient
Table S6. GO Cellular Component enrichment results
GO_id	num	qvalue	per	ratio
GO:0005622 intracellular	2053	1.41428e-15	81.891	0.129
GO:0044424 intracellular part	2045	1.82863e-15	81.572	0.129
GO:0005737 cytoplasm	1672	4.40441e-13	66.693	0.132
GO:0031012 extracellular matrix	125	7.86632e-11	4.986	0.227
GO:0043226 organelle	1906	2.48521e-10	76.027	0.128
GO:0043229 intracellular organelle	1802	3.96141e-10	71.879	0.129
GO:0044422 organelle part	1401	9.06371e-09	55.884	0.132
GO:0044464 cell part	2318	1.20608e-08	92.461	0.123
GO:0062023 collagen-containing extracellular matrix	97	1.20608e-08	3.869	0.228
GO:0044444 cytoplasmic part	1405	1.75168e-08	56.043	0.132
GO:0030054 cell junction	245	1.85558e-08	9.773	0.173
GO:0005623 cell	2323	2.69597e-08	92.661	0.123
GO:0044446 intracellular organelle part	1357	3.84478e-08	54.128	0.132
GO:0097458 neuron part	297	6.23537e-08	11.847	0.164
GO:0043227 membrane-bounded organelle	1745	2.63375e-07	69.605	0.127
GO:0005874 microtubule	95	2.63375e-07	3.789	0.215
GO:0044420 extracellular matrix component	23	3.56303e-07	0.917	0.442
GO:0012505 endomembrane system	703	6.9515e-07	28.041	0.141
GO:0005604 basement membrane	31	2.64387e-06	1.237	0.333
GO:0005856 cytoskeleton	358	6.24004e-06	14.28	0.152
GO:0043005 neuron projection	225	6.24004e-06	8.975	0.164
GO:0043231 intracellular membrane-bounded organelle	1538	6.82921e-06	61.348	0.128
GO:0045202 synapse	210	7.82665e-06	8.377	0.166
GO:0044297 cell body	113	8.48296e-06	4.507	0.19
GO:0043025 neuronal cell body	100	1.87964e-05	3.989	0.193
GO:0099081 supramolecular polymer	179	1.93164e-05	7.14	0.168
GO:0031974 membrane-enclosed lumen	787	1.93164e-05	31.392	0.136
GO:0043233 organelle lumen	787	1.93164e-05	31.392	0.136
GO:0070013 intracellular organelle lumen	787	1.93164e-05	31.392	0.136
GO:0099080 supramolecular complex	179	1.97273e-05	7.14	0.168
GO:0015630 microtubule cytoskeleton	206	3.35965e-05	8.217	0.162
GO:0042995 cell projection	342	3.76767e-05	13.642	0.149
GO:0099512 supramolecular fiber	176	4.15242e-05	7.02	0.167
GO:0098644 complex of collagen trimers	12	0.000104893	0.479	0.522
GO:0005788 endoplasmic reticulum lumen	66	0.000142107	2.633	0.206
GO:0120025 plasma membrane bounded cell projection	326	0.000243278	13.004	0.147
GO:0005875 microtubule associated complex	39	0.000243278	1.556	0.244
GO:0048471 perinuclear region of cytoplasm	128	0.000366013	5.106	0.17
GO:0005583 fibrillar collagen trimer	9	0.000366013	0.359	0.6
GO:0098643 banded collagen fibril	9	0.000366013	0.359	0.6
GO:0005581 collagen trimer	29	0.000376262	1.157	0.271
GO:0005654 nucleoplasm	533	0.000459287	21.26	0.138
GO:0036477 somatodendritic compartment	145	0.000470635	5.784	0.165
GO:0043228 non-membrane-bounded organelle	628	0.000719922	25.05	0.135
GO:0033267 axon part	74	0.000775199	2.952	0.189
GO:0098590 plasma membrane region	198	0.000775199	7.898	0.155
GO:0043232 intracellular non-membrane-bounded organelle	626	0.000814202	24.97	0.135
GO:0005911 cell-cell junction	86	0.000945906	3.43	0.181
GO:0031982 vesicle	586	0.00105735	23.375	0.136
GO:0044463 cell projection part	229	0.00126479	9.134	0.15
GO:0120038 plasma membrane bounded cell projection part	229	0.00126479	9.134	0.15
GO:0043256 laminin complex	6	0.00152584	0.239	0.75
GO:0005783 endoplasmic reticulum	306	0.00177234	12.206	0.144
GO:0044456 synapse part	158	0.00197212	6.302	0.157
GO:0044428 nuclear part	662	0.0019984	26.406	0.133
GO:0099513 polymeric cytoskeletal fiber	133	0.0019984	5.305	0.162
GO:0070161 anchoring junction	103	0.00225207	4.108	0.169
GO:0044430 cytoskeletal part	267	0.00242559	10.65	0.146
GO:0005592 collagen type XI trimer	5	0.00268388	0.199	0.833
GO:0097342 ripoptosome	5	0.00268388	0.199	0.833
GO:0005667 transcription factor complex	70	0.00314143	2.792	0.182
GO:0044451 nucleoplasm part	188	0.00348431	7.499	0.151
GO:0014069 postsynaptic density	64	0.00348431	2.553	0.185
GO:0090498 extrinsic component of Golgi membrane	4	0.0039471	0.16	1
GO:0032279 asymmetric synapse	64	0.00470816	2.553	0.183
GO:0030424 axon	105	0.00513109	4.188	0.164
GO:0098984 neuron to neuron synapse	67	0.00517559	2.673	0.18
GO:0030057 desmosome	11	0.00524759	0.439	0.379
GO:0098862 cluster of actin-based cell projections	35	0.00572951	1.396	0.215
GO:0005775 vacuolar lumen	41	0.00577163	1.635	0.204
GO:0150034 distal axon	55	0.00586917	2.194	0.188
GO:0044459 plasma membrane part	458	0.00624117	18.269	0.136
GO:0005815 microtubule organizing center	125	0.00631404	4.986	0.158
GO:0000438 core TFIIH complex portion of holo TFIIH complex	6	0.00650914	0.239	0.6
GO:0044432 endoplasmic reticulum part	223	0.0066196	8.895	0.146
GO:0031410 cytoplasmic vesicle	363	0.0068723	14.479	0.138
GO:0097708 intracellular vesicle	363	0.00738378	14.479	0.138
GO:0098793 presynapse	86	0.0074584	3.43	0.168
GO:0099568 cytoplasmic region	86	0.00784519	3.43	0.168
GO:0097447 dendritic tree	104	0.0112086	4.148	0.16
GO:0031594 neuromuscular junction	20	0.0128953	0.798	0.25
GO:0016604 nuclear body	134	0.0130652	5.345	0.153
GO:0045180 basal cortex	4	0.0137343	0.16	0.8
GO:0043202 lysosomal lumen	25	0.0137343	0.997	0.227
GO:0030425 dendrite	103	0.0140083	4.108	0.159
GO:0031981 nuclear lumen	597	0.0146956	23.813	0.131
GO:0005912 adherens junction	95	0.0146956	3.789	0.161
GO:0005903 brush border	25	0.0150582	0.997	0.225
GO:0098588 bounding membrane of organelle	327	0.0151887	13.043	0.138
GO:0005829 cytosol	713	0.0157101	28.44	0.13
GO:0042383 sarcolemma	29	0.0173167	1.157	0.212
GO:0099572 postsynaptic specialization	64	0.0174129	2.553	0.172
GO:0016528 sarcoplasm	19	0.0177624	0.758	0.247
GO:0071944 cell periphery	846	0.0186617	33.746	0.128
GO:0005764 lysosome	122	0.0200185	4.866	0.153
GO:0005634 nucleus	1016	0.0205865	40.527	0.126
GO:0005773 vacuole	137	0.0209021	5.465	0.15
GO:0000323 lytic vacuole	122	0.0210156	4.866	0.153
GO:0005794 Golgi apparatus	251	0.0210156	10.012	0.14
GO:0005588 collagen type V trimer	3	0.0210156	0.12	1
GO:0005610 laminin-5 complex	3	0.0210156	0.12	1
GO:0043260 laminin-11 complex	3	0.0210156	0.12	1
GO:0043235 receptor complex	70	0.0210425	2.792	0.167
GO:0005938 cell cortex	56	0.0214146	2.234	0.174
GO:1990351 transporter complex	62	0.0214146	2.473	0.171
GO:0045211 postsynaptic membrane	60	0.0214146	2.393	0.172
GO:0043230 extracellular organelle	327	0.0221856	13.043	0.137
GO:0031264 death-inducing signaling complex	5	0.0230152	0.199	0.556
GO:0098978 glutamatergic synapse	62	0.0251459	2.473	0.169
GO:1903561 extracellular vesicle	326	0.0251459	13.004	0.136
GO:0097060 synaptic membrane	75	0.0251459	2.992	0.163
GO:0031265 CD95 death-inducing signaling complex	4	0.0277682	0.16	0.667
GO:0098794 postsynapse	103	0.0287094	4.108	0.154
GO:1902495 transmembrane transporter complex	60	0.0298229	2.393	0.169
GO:0005887 integral component of plasma membrane	260	0.0314998	10.371	0.138
GO:0070062 extracellular exosome	321	0.0347582	12.804	0.136
GO:0032991 protein-containing complex	770	0.0357828	30.714	0.128
GO:1902494 catalytic complex	216	0.0362115	8.616	0.14
GO:0005886 plasma membrane	825	0.0363748	32.908	0.127
GO:0016020 membrane	1394	0.0370014	55.604	0.124
GO:0016461 unconventional myosin complex	5	0.0370014	0.199	0.5
GO:0034702 ion channel complex	56	0.0370014	2.234	0.169
GO:0043296 apical junction complex	30	0.040596	1.197	0.195
GO:0098685 Schaffer collateral - CA1 synapse	19	0.044538	0.758	0.224
GO:0015629 actin cytoskeleton	82	0.0452441	3.271	0.157
GO:0009898 cytoplasmic side of plasma membrane	31	0.0454126	1.237	0.191
GO:0016323 basolateral plasma membrane	41	0.0465424	1.635	0.178
GO:0031226 intrinsic component of plasma membrane	268	0.046913	10.69	0.137

## Sheet: out.F.bar_Gradient
Table S8. GO Molecular Function enrichment results
GO_id	num	qvalue	per	ratio
GO:0005515 protein binding	1864	9.80433e-11	75.313	0.134
GO:0005201 extracellular matrix structural constituent	56	1.46412e-08	2.263	0.313
GO:0043168 anion binding	484	6.71838e-08	19.556	0.159
GO:0097367 carbohydrate derivative binding	392	1.73738e-06	15.838	0.16
GO:0043167 ion binding	965	2.15969e-06	38.99	0.141
GO:0046872 metal ion binding	667	6.85842e-06	26.949	0.147
GO:0005488 binding	2232	1.29349e-05	90.182	0.127
GO:0070975 FHA domain binding	8	1.42538e-05	0.323	1
GO:0043169 cation binding	675	1.52957e-05	27.273	0.145
GO:0000166 nucleotide binding	371	1.91197e-05	14.99	0.157
GO:1901265 nucleoside phosphate binding	371	1.91197e-05	14.99	0.157
GO:0017076 purine nucleotide binding	336	1.91197e-05	13.576	0.159
GO:0050839 cell adhesion molecule binding	106	1.91197e-05	4.283	0.202
GO:0032553 ribonucleotide binding	336	1.91197e-05	13.576	0.159
GO:0032555 purine ribonucleotide binding	333	2.4765e-05	13.455	0.158
GO:0035639 purine ribonucleoside triphosphate binding	323	3.35406e-05	13.051	0.159
GO:0019899 enzyme binding	368	3.48934e-05	14.869	0.155
GO:0036094 small molecule binding	423	3.62556e-05	17.091	0.152
GO:0030554 adenyl nucleotide binding	280	4.11785e-05	11.313	0.162
GO:0032559 adenyl ribonucleotide binding	278	4.64661e-05	11.232	0.161
GO:0030020 extracellular matrix structural constituent conferring tensile strength	19	4.89295e-05	0.768	0.422
GO:0005524 ATP binding	268	8.00508e-05	10.828	0.161
GO:0004308 exo-alpha-sialidase activity	9	8.00508e-05	0.364	0.75
GO:0016997 alpha-sialidase activity	9	8.00508e-05	0.364	0.75
GO:0052794 exo-alpha-(2->3)-sialidase activity	9	8.00508e-05	0.364	0.75
GO:0052795 exo-alpha-(2->6)-sialidase activity	9	8.00508e-05	0.364	0.75
GO:0052796 exo-alpha-(2->8)-sialidase activity	9	8.00508e-05	0.364	0.75
GO:0008092 cytoskeletal protein binding	174	8.00508e-05	7.03	0.173
GO:0003824 catalytic activity	893	0.000171096	36.081	0.138
GO:0008144 drug binding	299	0.000402233	12.081	0.155
GO:0016773 phosphotransferase activity, alcohol group as acceptor	137	0.000453568	5.535	0.176
GO:0043565 sequence-specific DNA binding	195	0.00067105	7.879	0.164
GO:0005088 Ras guanyl-nucleotide exchange factor activity	38	0.00067105	1.535	0.252
GO:0099516 ion antiporter activity	20	0.000857195	0.808	0.339
GO:0005516 calmodulin binding	47	0.00103457	1.899	0.228
GO:0046873 metal ion transmembrane transporter activity	89	0.00107359	3.596	0.189
GO:0003774 motor activity	37	0.00107359	1.495	0.248
GO:0031267 small GTPase binding	91	0.0011887	3.677	0.188
GO:0016301 kinase activity	149	0.00233573	6.02	0.167
GO:0051020 GTPase binding	105	0.00234196	4.242	0.179
GO:0017111 nucleoside-triphosphatase activity	163	0.00253125	6.586	0.164
GO:0005085 guanyl-nucleotide exchange factor activity	50	0.00257564	2.02	0.215
GO:0004713 protein tyrosine kinase activity	36	0.00257564	1.455	0.24
GO:0017016 Ras GTPase binding	87	0.00257564	3.515	0.185
GO:0031683 G-protein beta/gamma-subunit complex binding	10	0.00368323	0.404	0.476
GO:0061980 regulatory RNA binding	15	0.00382057	0.606	0.357
GO:0097493 structural molecule activity conferring elasticity	7	0.00412165	0.283	0.636
GO:0015297 antiporter activity	24	0.00412165	0.97	0.276
GO:0004672 protein kinase activity	115	0.00418468	4.646	0.172
GO:0045505 dynein intermediate chain binding	12	0.00518552	0.485	0.4
GO:0140096 catalytic activity, acting on a protein	355	0.00549335	14.343	0.146
GO:0016787 hydrolase activity	416	0.00549335	16.808	0.144
GO:1990837 sequence-specific double-stranded DNA binding	150	0.00597874	6.061	0.163
GO:0005215 transporter activity	213	0.00597874	8.606	0.155
GO:0047372 acylglycerol lipase activity	8	0.00598845	0.323	0.533
GO:0003690 double-stranded DNA binding	165	0.00618324	6.667	0.16
GO:0017048 Rho GTPase binding	41	0.00618324	1.657	0.218
GO:0015267 channel activity	87	0.00807591	3.515	0.178
GO:0022803 passive transmembrane transporter activity	87	0.00913192	3.515	0.177
GO:0005089 Rho guanyl-nucleotide exchange factor activity	23	0.00916818	0.929	0.264
GO:0004714 transmembrane receptor protein tyrosine kinase activity	20	0.0107009	0.808	0.278
GO:0016817 hydrolase activity, acting on acid anhydrides	166	0.0107009	6.707	0.158
GO:0016818 hydrolase activity, acting on acid anhydrides, in phosphorus-containing anhydrides	166	0.0107009	6.707	0.158
GO:0008017 microtubule binding	50	0.0107595	2.02	0.2
GO:0008134 transcription factor binding	115	0.0111294	4.646	0.167
GO:0016462 pyrophosphatase activity	165	0.0116841	6.667	0.158
GO:0000287 magnesium ion binding	46	0.0116841	1.859	0.204
GO:0008047 enzyme activator activity	95	0.0120269	3.838	0.172
GO:0045296 cadherin binding	64	0.0132871	2.586	0.186
GO:0005178 integrin binding	31	0.0133987	1.253	0.228
GO:0022890 inorganic cation transmembrane transporter activity	108	0.0133987	4.364	0.167
GO:0016772 transferase activity, transferring phosphorus-containing groups	166	0.0133987	6.707	0.157
GO:0015318 inorganic molecular entity transmembrane transporter activity	141	0.0133987	5.697	0.16
GO:0003777 microtubule motor activity	23	0.0150106	0.929	0.253
GO:0000976 transcription regulatory region sequence-specific DNA binding	140	0.015849	5.657	0.16
GO:0005509 calcium ion binding	124	0.015849	5.01	0.163
GO:0008013 beta-catenin binding	22	0.015849	0.889	0.256
GO:0035198 miRNA binding	12	0.0177473	0.485	0.343
GO:0044212 transcription regulatory region DNA binding	157	0.0177473	6.343	0.157
GO:0001067 regulatory region nucleic acid binding	157	0.0191553	6.343	0.156
GO:0005261 cation channel activity	62	0.0201308	2.505	0.183
GO:0022838 substrate-specific channel activity	80	0.0202012	3.232	0.174
GO:0051959 dynein light intermediate chain binding	11	0.0202012	0.444	0.355
GO:0005216 ion channel activity	78	0.0208201	3.152	0.174
GO:0016740 transferase activity	364	0.0212242	14.707	0.142
GO:0015368 calcium:cation antiporter activity	6	0.0236207	0.242	0.545
GO:0016887 ATPase activity	90	0.0245745	3.636	0.169
GO:0016840 carbon-nitrogen lyase activity	7	0.0277705	0.283	0.467
GO:0038062 protein tyrosine kinase collagen receptor activity	5	0.0284433	0.202	0.625
GO:0015085 calcium ion transmembrane transporter activity	31	0.0293244	1.253	0.215
GO:0008201 heparin binding	36	0.0326204	1.455	0.205
GO:0022857 transmembrane transporter activity	175	0.0341286	7.071	0.152
GO:0005539 glycosaminoglycan binding	46	0.0382965	1.859	0.19
GO:0035252 UDP-xylosyltransferase activity	6	0.0383391	0.242	0.5
GO:0042285 xylosyltransferase activity	6	0.0383391	0.242	0.5
GO:0005244 voltage-gated ion channel activity	41	0.0418242	1.657	0.194
GO:0022832 voltage-gated channel activity	41	0.0418242	1.657	0.194
GO:0015018 galactosylgalactosylxylosylprotein 3-beta-glucuronosyltransferase activity	3	0.04222	0.121	1
GO:0008324 cation transmembrane transporter activity	112	0.04222	4.525	0.16
GO:0140110 transcription regulator activity	310	0.0490021	12.525	0.142
GO:0005543 phospholipid binding	75	0.0499872	3.03	0.169

## Sheet: out.P.bar_Gradient
Table S8. GO Biological Process enrichment results
GO_id	num	qvalue	per	ratio
GO:0009653 anatomical structure morphogenesis	492	1.63399e-13	20.423	0.17
GO:0030198 extracellular matrix organization	105	8.5156e-12	4.359	0.266
GO:0043062 extracellular structure organization	116	1.92907e-11	4.815	0.251
GO:0048731 system development	788	2.66479e-11	32.711	0.151
GO:0048598 embryonic morphogenesis	142	3.28735e-11	5.895	0.229
GO:0007399 nervous system development	421	3.94947e-11	17.476	0.169
GO:0048856 anatomical structure development	930	4.89177e-11	38.605	0.146
GO:0007275 multicellular organism development	863	6.77276e-11	35.824	0.148
GO:0007155 cell adhesion	286	8.44042e-11	11.872	0.183
GO:0022610 biological adhesion	286	1.32733e-10	11.872	0.182
GO:0032502 developmental process	982	5.02143e-10	40.764	0.144
GO:0016043 cellular component organization	1000	5.29385e-10	41.511	0.143
GO:0071840 cellular component organization or biogenesis	1017	4.27838e-09	42.217	0.142
GO:0009790 embryo development	200	2.55664e-08	8.302	0.189
GO:0032989 cellular component morphogenesis	217	2.63034e-08	9.008	0.185
GO:0000904 cell morphogenesis involved in differentiation	152	5.57762e-08	6.31	0.201
GO:0007369 gastrulation	58	6.63143e-08	2.408	0.289
GO:0000902 cell morphogenesis	198	1.20071e-07	8.219	0.185
GO:0048468 cell development	368	1.53869e-07	15.276	0.162
GO:0001501 skeletal system development	114	7.3596e-07	4.732	0.21
GO:0022008 neurogenesis	284	1.3795e-06	11.789	0.167
GO:0048812 neuron projection morphogenesis	132	1.85957e-06	5.479	0.198
GO:0051960 regulation of nervous system development	178	2.11117e-06	7.389	0.183
GO:0032990 cell part morphogenesis	137	2.15151e-06	5.687	0.195
GO:0048858 cell projection morphogenesis	134	2.15151e-06	5.562	0.196
GO:0030030 cell projection organization	268	2.15151e-06	11.125	0.168
GO:0048666 neuron development	205	2.2312e-06	8.51	0.177
GO:0007010 cytoskeleton organization	239	2.23858e-06	9.921	0.171
GO:0120036 plasma membrane bounded cell projection organization	262	2.55514e-06	10.876	0.168
GO:0120039 plasma membrane bounded cell projection morphogenesis	133	2.80138e-06	5.521	0.196
GO:0048667 cell morphogenesis involved in neuron differentiation	120	3.24097e-06	4.981	0.201
GO:0051128 regulation of cellular component organization	415	3.38266e-06	17.227	0.155
GO:0010975 regulation of neuron projection development	106	3.66382e-06	4.4	0.207
GO:0031175 neuron projection development	182	4.14323e-06	7.555	0.18
GO:0120035 regulation of plasma membrane bounded cell projection organization	133	6.61094e-06	5.521	0.192
GO:0030154 cell differentiation	655	8.2808e-06	27.19	0.144
GO:0031344 regulation of cell projection organization	134	8.49907e-06	5.562	0.191
GO:0065008 regulation of biological quality	634	9.15442e-06	26.318	0.145
GO:0030199 collagen fibril organization	25	1.27609e-05	1.038	0.385
GO:0048699 generation of neurons	262	1.29383e-05	10.876	0.164
GO:0002062 chondrocyte differentiation	38	1.83572e-05	5.355	0.19
GO:0030182 neuron differentiation	237	2.15424e-05	9.838	0.166
GO:0050767 regulation of neurogenesis	156	2.477e-05	6.476	0.181
GO:0046777 protein autophosphorylation	59	3.24841e-05	2.449	0.24
GO:0048522 positive regulation of cellular process	833	3.52909e-05	34.579	0.139
GO:0032501 multicellular organismal process	1133	3.56186e-05	47.032	0.135
GO:0030501 positive regulation of bone mineralization	35	4.08626e-05	3.985	0.203
GO:0048869 cellular developmental process	676	4.14475e-05	28.061	0.142
GO:0048518 positive regulation of biological process	942	5.19927e-05	39.103	0.137
GO:0010769 regulation of cell morphogenesis involved in differentiation	69	5.71542e-05	2.864	0.223
GO:0071773 cellular response to BMP stimulus	72	7.31413e-05	0.291	0.359
GO:0030509 BMP signaling pathway	40	8.92893e-05	2.079	0.316
GO:0045669 positive regulation of osteoblast differentiation	44	9.68765e-05	7.804	0.17
GO:0001704 formation of primary germ layer	38	9.80447e-05	1.577	0.277
GO:0060395 SMAD protein signal transduction	557	0.000100899	23.122	0.144
GO:0048513 animal organ development	552	0.000101564	22.914	0.144
GO:0031589 cell-substrate adhesion	77	0.000103795	3.196	0.211
GO:0048705 skeletal system morphogenesis	57	0.000116149	2.366	0.233
GO:0061564 axon development	101	0.000124198	4.193	0.194
GO:0035987 endodermal cell differentiation	20	0.000124198	0.83	0.392
GO:0010810 regulation of cell-substrate adhesion	53	0.000133922	2.2	0.238
GO:0007267 cell-cell signaling	281	0.000142084	11.665	0.157
GO:0048523 negative regulation of cellular process	737	0.000144348	30.594	0.139
GO:2000026 regulation of multicellular organismal development	347	0.000144348	14.404	0.152
GO:0010862 positive regulation of pathway-restricted SMAD protein phosphorylation	12	0.000147972	0.498	0.571
GO:0045595 regulation of cell differentiation	313	0.00017562	12.993	0.154
GO:0009792 embryo development ending in birth or egg hatching	120	0.000188286	4.981	0.184
GO:0043009 chordate embryonic development	117	0.000188286	4.857	0.185
GO:0031325 positive regulation of cellular metabolic process	511	0.000202081	21.212	0.145
GO:0048646 anatomical structure formation involved in morphogenesis	208	0.000203376	8.634	0.164
GO:0050770 regulation of axonogenesis	46	0.000218481	1.91	0.246
GO:0022604 regulation of cell morphogenesis	98	0.000223471	4.068	0.193
GO:0001706 endoderm formation	21	0.000253918	0.872	0.362
GO:0023051 regulation of signaling	577	0.000281162	23.952	0.142
GO:0098609 cell-cell adhesion	160	0.000296409	6.642	0.171
GO:0021915 neural tube development	42	0.000310632	1.743	0.251
GO:0046462 monoacylglycerol metabolic process	7	0.000338215	0.291	0.875
GO:0052651 monoacylglycerol catabolic process	7	0.000338215	0.291	0.875
GO:0060284 regulation of cell development	169	0.000338215	7.015	0.169
GO:0006357 regulation of transcription by RNA polymerase II	418	0.00036222	17.352	0.147
GO:0060341 regulation of cellular localization	159	0.000377419	6.6	0.171
GO:0009888 tissue development	334	0.000437346	13.865	0.151
GO:0006464 cellular protein modification process	631	0.000437694	26.193	0.14
GO:0036211 protein modification process	631	0.000437694	26.193	0.14
GO:0019725 cellular homeostasis	172	0.000448003	7.14	0.167
GO:0051239 regulation of multicellular organismal process	508	0.000512542	21.088	0.143
GO:0007417 central nervous system development	176	0.000512542	7.306	0.166
GO:0048732 gland development	90	0.000547246	3.736	0.192
GO:0050804 modulation of chemical synaptic transmission	90	0.000547246	3.736	0.192
GO:0006366 transcription by RNA polymerase II	437	0.000583296	18.14	0.146
GO:0099177 regulation of trans-synaptic signaling	90	0.000583296	3.736	0.191
GO:0048167 regulation of synaptic plasticity	47	0.000583296	1.951	0.234
GO:0006689 ganglioside catabolic process	9	0.000656897	0.374	0.643
GO:0010646 regulation of cell communication	566	0.000704637	23.495	0.141
GO:0051179 localization	990	0.000738851	41.096	0.134
GO:0007160 cell-matrix adhesion	54	0.000761201	2.242	0.22
GO:0072359 circulatory system development	195	0.000768519	8.095	0.162
GO:0043412 macromolecule modification	657	0.000770615	27.273	0.139
GO:0048736 appendage development	44	0.000770615	1.826	0.237
GO:0060173 limb development	44	0.000770615	1.826	0.237
GO:0044093 positive regulation of molecular function	292	0.000819582	12.121	0.152
GO:0009313 oligosaccharide catabolic process	11	0.00083691	0.457	0.524
GO:0046479 glycosphingolipid catabolic process	11	0.00083691	0.457	0.524
GO:1903053 regulation of extracellular matrix organization	17	0.000875186	0.706	0.378
GO:0007492 endoderm development	25	0.00112674	1.038	0.298
GO:0050790 regulation of catalytic activity	373	0.00117138	15.484	0.147
GO:0007044 cell-substrate junction assembly	28	0.00121098	1.162	0.28
GO:0035107 appendage morphogenesis	38	0.00121098	1.577	0.245
GO:0035108 limb morphogenesis	38	0.00121098	1.577	0.245
GO:0098660 inorganic ion transmembrane transport	151	0.00123717	6.268	0.168
GO:0022603 regulation of anatomical structure morphogenesis	197	0.00129221	8.178	0.16
GO:0051130 positive regulation of cellular component organization	214	0.00129221	8.883	0.158
GO:0030155 regulation of cell adhesion	135	0.00129221	5.604	0.171
GO:0048878 chemical homeostasis	199	0.00129221	8.261	0.16
GO:0031573 intra-S DNA damage checkpoint	11	0.00133543	0.457	0.5
GO:0014020 primary neural tube formation	28	0.00138632	1.162	0.277
GO:0050793 regulation of developmental process	421	0.00139337	17.476	0.145
GO:0034220 ion transmembrane transport	196	0.00143434	8.136	0.16
GO:0045664 regulation of neuron differentiation	98	0.00145383	1.328	0.26
GO:0010604 positive regulation of macromolecule metabolic process	505	0.00145831	20.963	0.142
GO:0016358 dendrite development	53	0.00162162	2.2	0.215
GO:0010171 body morphogenesis	18	0.00167414	0.747	0.346
GO:0009611 response to wounding	126	0.00172628	5.23	0.172
GO:0048565 digestive tract development	35	0.00172905	1.453	0.248
GO:0030326 embryonic limb morphogenesis	33	0.00177012	1.37	0.254
GO:0035113 embryonic appendage morphogenesis	33	0.00177012	1.37	0.254
GO:0007265 Ras protein signal transduction	88	0.00182148	3.653	0.186
GO:0002064 epithelial cell development	49	0.00182773	2.034	0.219
GO:0043085 positive regulation of catalytic activity	236	0.00185627	9.797	0.155
GO:0051056 regulation of small GTPase mediated signal transduction	70	0.00197924	2.906	0.196
GO:0019377 glycolipid catabolic process	11	0.00197924	0.457	0.478
GO:0044319 wound healing, spreading of cells	14	0.00197924	0.581	0.4
GO:0090505 epiboly involved in wound healing	14	0.00197924	0.581	0.4
GO:0001841 neural tube formation	29	0.00200099	1.204	0.266
GO:0034765 regulation of ion transmembrane transport	91	0.00200261	3.778	0.183
GO:0032879 regulation of localization	435	0.0022414	18.057	0.143
GO:0051591 response to cAMP	27	0.00227413	1.121	0.273
GO:0023061 signal release	91	0.00229277	3.778	0.183
GO:0009786 regulation of asymmetric cell division	7	0.00230761	0.291	0.7
GO:0034330 cell junction organization	62	0.00232696	2.574	0.201
GO:0001843 neural tube closure	26	0.00235139	1.079	0.277
GO:0035295 tube development	186	0.00235139	7.721	0.159
GO:0042592 homeostatic process	304	0.00263438	12.619	0.149
GO:0090504 epiboly	14	0.00264478	0.581	0.389
GO:0034762 regulation of transmembrane transport	103	0.00264478	4.276	0.177
GO:0060606 tube closure	26	0.00277536	1.079	0.274
GO:0001952 regulation of cell-matrix adhesion	32	0.00277536	1.328	0.25
GO:0060560 developmental growth involved in morphogenesis	51	0.00277536	2.117	0.212
GO:0031323 regulation of cellular metabolic process	908	0.00278762	37.692	0.133
GO:0048519 negative regulation of biological process	815	0.0028486	33.831	0.135
GO:0046514 ceramide catabolic process	12	0.00291828	0.498	0.429
GO:0006468 protein phosphorylation	317	0.00293997	13.159	0.148
GO:0065009 regulation of molecular function	503	0.00293997	20.88	0.14
GO:0055082 cellular chemical homeostasis	142	0.00315162	5.895	0.166
GO:0009987 cellular process	2217	0.00315725	92.03	0.124
GO:0007423 sensory organ development	100	0.00315957	4.151	0.177
GO:0002011 morphogenesis of an epithelial sheet	19	0.00320174	0.789	0.317
GO:0016310 phosphorylation	379	0.00326435	15.733	0.144
GO:0051173 positive regulation of nitrogen compound metabolic process	479	0.00329273	19.884	0.141
GO:0060322 head development	137	0.00329966	5.687	0.166
GO:0055123 digestive system development	36	0.00348661	1.494	0.235
GO:0000226 microtubule cytoskeleton organization	102	0.00357305	4.234	0.176
GO:0031346 positive regulation of cell projection organization	75	0.00364878	3.113	0.188
GO:0048589 developmental growth	118	0.00379121	4.898	0.17
GO:0046578 regulation of Ras protein signal transduction	52	0.00379502	2.159	0.207
GO:0090596 sensory organ morphogenesis	55	0.00381421	2.283	0.204
GO:0001708 cell fate specification	25	0.00385855	1.038	0.272
GO:0045616 regulation of keratinocyte differentiation	15	0.00389706	0.623	0.357
GO:0008284 positive regulation of cell proliferation	171	0.00412056	7.098	0.159
GO:0022037 metencephalon development	30	0.00412056	1.245	0.25
GO:0035556 intracellular signal transduction	452	0.00412765	18.763	0.141
GO:1901523 icosanoid catabolic process	7	0.00459121	0.291	0.636
GO:0030036 actin cytoskeleton organization	118	0.00461313	4.898	0.169
GO:0035023 regulation of Rho protein signal transduction	35	0.0048683	1.453	0.233
GO:0009746 response to hexose	46	0.00519767	1.91	0.212
GO:0051216 cartilage development	46	0.00519767	1.91	0.212
GO:0001944 vasculature development	136	0.00529003	5.645	0.164
GO:0030001 metal ion transport	154	0.00529003	6.393	0.161
GO:0006796 phosphate-containing compound metabolic process	506	0.00530817	21.005	0.139
GO:0007411 axon guidance	55	0.00530817	2.283	0.201
GO:0021549 cerebellum development	28	0.00562667	1.162	0.252
GO:0035239 tube morphogenesis	155	0.0056753	6.434	0.161
GO:0009749 response to glucose	45	0.00568063	1.868	0.212
GO:0006793 phosphorus metabolic process	509	0.00568063	21.129	0.139
GO:0045576 mast cell activation	18	0.00568063	0.747	0.31
GO:0097485 neuron projection guidance	55	0.00568063	2.283	0.2
GO:0097435 supramolecular fiber organization	121	0.00574666	5.023	0.167
GO:0009743 response to carbohydrate	51	0.00585297	2.117	0.204
GO:0034332 adherens junction organization	34	0.00585297	1.411	0.233
GO:0055085 transmembrane transport	261	0.00594413	10.834	0.149
GO:0030516 regulation of axon extension	25	0.00594854	1.038	0.263
GO:0030168 platelet activation	38	0.00595255	1.577	0.224
GO:0045666 positive regulation of neuron differentiation	72	0.00597229	2.989	0.186
GO:0030029 actin filament-based process	131	0.00662929	5.438	0.164
GO:0000122 negative regulation of transcription by RNA polymerase II	142	0.0067208	5.895	0.162
GO:1902041 regulation of extrinsic apoptotic signaling pathway via death domain receptors	18	0.00688995	0.747	0.305
GO:0003335 corneocyte development	5	0.00704473	0.208	0.833
GO:0044237 cellular metabolic process	1502	0.00761818	62.35	0.128
GO:0072358 cardiovascular system development	136	0.00774033	5.645	0.163
GO:0072659 protein localization to plasma membrane	55	0.0078308	2.283	0.197
GO:0034284 response to monosaccharide	46	0.00798653	1.91	0.207
GO:0046683 response to organophosphorus	32	0.00809969	1.328	0.234
GO:0048813 dendrite morphogenesis	34	0.00827863	1.411	0.228
GO:0048546 digestive tract morphogenesis	16	0.00827863	0.664	0.32
GO:0031581 hemidesmosome assembly	7	0.00827863	0.291	0.583
GO:0022617 extracellular matrix disassembly	24	0.00863712	0.996	0.261
GO:0022607 cellular component assembly	464	0.00863712	19.261	0.14
GO:0060023 soft palate development	6	0.00898568	0.249	0.667
GO:0070922 small RNA loading onto RISC	6	0.00898568	0.249	0.667
GO:0051962 positive regulation of nervous system development	99	0.00903564	4.11	0.171
GO:0001655 urogenital system development	65	0.00938482	2.698	0.187
GO:1990778 protein localization to cell periphery	63	0.00948594	2.615	0.189
GO:0007507 heart development	101	0.00948594	4.193	0.17
GO:0048675 axon extension	29	0.00948594	1.204	0.24
GO:0007266 Rho protein signal transduction	45	0.0095699	1.868	0.206
GO:0061448 connective tissue development	55	0.00965239	2.283	0.195
GO:0003336 corneocyte desquamation	4	0.00974183	0.166	1
GO:1905715 regulation of cornification	4	0.00974183	0.166	1
GO:1905716 negative regulation of cornification	4	0.00974183	0.166	1
GO:0006654 phosphatidic acid biosynthetic process	16	0.00996173	0.664	0.314
GO:0099504 synaptic vesicle cycle	42	0.0101263	1.743	0.21
GO:0022411 cellular component disassembly	98	0.0103358	4.068	0.171
GO:0106027 neuron projection organization	23	0.0104635	0.955	0.261
GO:0098662 inorganic cation transmembrane transport	131	0.0104635	5.438	0.162
GO:0043583 ear development	47	0.0105761	1.951	0.203
GO:0051641 cellular localization	433	0.010745	17.974	0.14
GO:0014074 response to purine-containing compound	34	0.0110794	1.411	0.224
GO:0045600 positive regulation of fat cell differentiation	19	0.0113384	0.789	0.284
GO:0009894 regulation of catabolic process	165	0.0115328	6.849	0.156
GO:0007017 microtubule-based process	128	0.0116523	5.313	0.162
GO:0007565 female pregnancy	43	0.0117697	1.785	0.207
GO:0016079 synaptic vesicle exocytosis	29	0.0118023	1.204	0.236
GO:0046473 phosphatidic acid metabolic process	16	0.0120363	0.664	0.308
GO:0006811 ion transport	263	0.0120363	10.917	0.147
GO:0048562 embryonic organ morphogenesis	58	0.0121063	2.408	0.19
GO:0010976 positive regulation of neuron projection development	56	0.0121563	2.325	0.192
GO:0060325 face morphogenesis	12	0.0121563	0.498	0.364
GO:1903508 positive regulation of nucleic acid-templated transcription	251	0.0126195	10.419	0.148
GO:1902680 positive regulation of RNA biosynthetic process	251	0.0130277	10.419	0.147
GO:0044260 cellular macromolecule metabolic process	1178	0.0131698	48.9	0.129
GO:1904888 cranial skeletal system development	19	0.0132146	0.789	0.279
GO:0040007 growth	164	0.0132146	6.808	0.156
GO:0001838 embryonic epithelial tube formation	30	0.0132146	1.245	0.231
GO:1905114 cell surface receptor signaling pathway involved in cell-cell signaling	110	0.0132146	4.566	0.166
GO:0045892 negative regulation of transcription, DNA-templated	197	0.0132416	8.178	0.152
GO:0048592 eye morphogenesis	34	0.0132416	1.411	0.221
GO:0045893 positive regulation of transcription, DNA-templated	238	0.01362	9.88	0.148
GO:0021587 cerebellum morphogenesis	14	0.0140717	0.581	0.326
GO:0070838 divalent metal ion transport	90	0.0141806	3.736	0.171
GO:0016331 morphogenesis of embryonic epithelium	34	0.0147744	1.411	0.219
GO:0050808 synapse organization	77	0.0147744	3.196	0.177
GO:0045935 positive regulation of nucleobase-containing compound metabolic process	290	0.0149678	12.038	0.145
GO:1903391 regulation of adherens junction organization	19	0.0154399	0.789	0.275
GO:1901700 response to oxygen-containing compound	258	0.0156938	10.71	0.146
GO:0090066 regulation of anatomical structure size	91	0.0157732	3.778	0.17
GO:0006887 exocytosis	159	0.0162711	6.6	0.155
GO:0042060 wound healing	100	0.016508	4.151	0.167
GO:0072175 epithelial tube formation	31	0.0165289	1.287	0.225
GO:0007268 chemical synaptic transmission	121	0.0168214	5.023	0.162
GO:0098916 anterograde trans-synaptic signaling	121	0.0168214	5.023	0.162
GO:0007610 behavior	104	0.0169747	4.317	0.166
GO:0009612 response to mechanical stimulus	44	0.0169898	1.826	0.201
GO:0051049 regulation of transport	294	0.0170975	12.204	0.144
GO:0021695 cerebellar cortex development	16	0.0171588	0.664	0.296
GO:0072511 divalent inorganic cation transport	90	0.0171636	3.736	0.17
GO:0001568 blood vessel development	127	0.0171636	5.272	0.16
GO:0098693 regulation of synaptic vesicle cycle	27	0.0175926	1.121	0.235
GO:0050769 positive regulation of neurogenesis	87	0.0180438	3.611	0.171
GO:0007420 brain development	125	0.0182551	5.189	0.16
GO:0071495 cellular response to endogenous stimulus	218	0.018427	9.049	0.149
GO:0007611 learning or memory	52	0.0185003	2.159	0.191
GO:0099537 trans-synaptic signaling	122	0.0186316	5.064	0.161
GO:0061387 regulation of extent of cell growth	26	0.0194648	1.079	0.236
GO:0017156 calcium ion regulated exocytosis	34	0.0195223	1.411	0.215
GO:0006928 movement of cell or subcellular component	333	0.0197666	13.823	0.142
GO:0002068 glandular epithelial cell development	10	0.0197925	0.415	0.385
GO:0008356 asymmetric cell division	10	0.0197925	0.415	0.385
GO:0021952 central nervous system projection neuron axonogenesis	10	0.0197925	0.415	0.385
GO:0060021 roof of mouth development	23	0.0198495	0.955	0.247
GO:1990138 neuron projection extension	36	0.0206022	1.494	0.211
GO:0060324 face development	15	0.020794	0.623	0.3
GO:0001714 endodermal cell fate specification	7	0.020794	0.291	0.5
GO:0099171 presynaptic modulation of chemical synaptic transmission	7	0.020794	0.291	0.5
GO:1903305 regulation of regulated secretory pathway	35	0.020794	1.453	0.212
GO:0045944 positive regulation of transcription by RNA polymerase II	190	0.020954	7.887	0.151
GO:0021700 developmental maturation	55	0.0211635	2.283	0.187
GO:0007051 spindle organization	38	0.0211635	1.577	0.207
GO:0060149 negative regulation of posttranscriptional gene silencing	9	0.0211635	0.374	0.409
GO:0060967 negative regulation of gene silencing by RNA	9	0.0211635	0.374	0.409
GO:0035148 tube formation	33	0.0211635	1.37	0.216
GO:0001654 eye development	66	0.0211775	2.74	0.179
GO:0006996 organelle organization	558	0.0217006	23.163	0.136
GO:0006687 glycosphingolipid metabolic process	20	0.0217227	0.83	0.26
GO:1901569 fatty acid derivative catabolic process	8	0.0217401	0.332	0.444
GO:0051129 negative regulation of cellular component organization	123	0.021951	5.106	0.16
GO:0046903 secretion	271	0.0222975	11.249	0.144
GO:0009628 response to abiotic stimulus	198	0.0227615	8.219	0.15
GO:0021954 central nervous system neuron development	21	0.0230395	0.872	0.253
GO:0099536 synaptic signaling	122	0.0230395	5.064	0.16
GO:0048568 embryonic organ development	78	0.0231148	3.238	0.173
GO:0043244 regulation of protein complex disassembly	27	0.0239019	1.121	0.229
GO:0071695 anatomical structure maturation	36	0.0239019	1.494	0.208
GO:0022612 gland morphogenesis	28	0.0239019	1.162	0.226
GO:0098655 cation transmembrane transport	143	0.0239698	5.936	0.156
GO:0002931 response to ischemia	15	0.0241707	0.623	0.294
GO:0030149 sphingolipid catabolic process	13	0.024416	0.54	0.317
GO:0060969 negative regulation of gene silencing	13	0.024416	0.54	0.317
GO:0010107 potassium ion import	14	0.0244561	0.581	0.304
GO:0030203 glycosaminoglycan metabolic process	34	0.0246679	1.411	0.211
GO:1901699 cellular response to nitrogen compound	111	0.0249451	4.608	0.162
GO:0009719 response to endogenous stimulus	253	0.0252734	10.502	0.145
GO:0099003 vesicle-mediated transport in synapse	42	0.0255463	1.743	0.198
GO:0007045 cell-substrate adherens junction assembly	21	0.025814	0.872	0.25
GO:0048041 focal adhesion assembly	21	0.025814	0.872	0.25
GO:1902803 regulation of synaptic vesicle transport	21	0.025814	0.872	0.25
GO:0150063 visual system development	66	0.0261769	2.74	0.177
GO:1903507 negative regulation of nucleic acid-templated transcription	201	0.0271561	8.344	0.149
GO:0018193 peptidyl-amino acid modification	197	0.0271561	8.178	0.149
GO:0009101 glycoprotein biosynthetic process	64	0.0271561	2.657	0.178
GO:0006665 sphingolipid metabolic process	37	0.0272464	1.536	0.204
GO:0198738 cell-cell signaling by wnt	92	0.0275955	3.819	0.166
GO:0001822 kidney development	54	0.0278183	2.242	0.185
GO:0002244 hematopoietic progenitor cell differentiation	39	0.0278659	1.619	0.201
GO:2000300 regulation of synaptic vesicle exocytosis	20	0.0279119	0.83	0.253
GO:0007626 locomotory behavior	41	0.0281909	1.702	0.198
GO:0002009 morphogenesis of an epithelium	96	0.0281909	3.985	0.165
GO:0007167 enzyme linked receptor protein signaling pathway	168	0.0282283	6.974	0.152
GO:0031399 regulation of protein modification process	285	0.0282339	11.831	0.143
GO:1902679 negative regulation of RNA biosynthetic process	201	0.0282565	8.344	0.148
GO:0055080 cation homeostasis	121	0.0284796	5.023	0.159
GO:0010811 positive regulation of cell-substrate adhesion	27	0.0285678	1.121	0.225
GO:1902667 regulation of axon guidance	13	0.0291275	0.54	0.31
GO:0017157 regulation of exocytosis	44	0.0291867	1.826	0.194
GO:0051094 positive regulation of developmental process	222	0.029343	9.215	0.147
GO:0045651 positive regulation of macrophage differentiation	7	0.0295085	0.291	0.467
GO:0060841 venous blood vessel development	7	0.0295085	0.291	0.467
GO:0045604 regulation of epidermal cell differentiation	17	0.0295306	0.706	0.27
GO:0048729 tissue morphogenesis	116	0.0295306	4.815	0.159
GO:0043087 regulation of GTPase activity	87	0.0299462	3.611	0.167
GO:0045934 negative regulation of nucleobase-containing compound metabolic process	230	0.0301672	9.548	0.146
GO:0050801 ion homeostasis	132	0.0301672	5.479	0.156
GO:0008625 extrinsic apoptotic signaling pathway via death domain receptors	23	0.0302733	0.955	0.237
GO:0045597 positive regulation of cell differentiation	161	0.0304135	6.683	0.152
GO:0044706 multi-multicellular organism process	46	0.0307348	1.91	0.191
GO:0060541 respiratory system development	42	0.0307348	1.743	0.195
GO:0030073 insulin secretion	44	0.0307348	1.826	0.193
GO:0060348 bone development	44	0.0307348	1.826	0.193
GO:0097061 dendritic spine organization	20	0.0307584	0.83	0.25
GO:0043549 regulation of kinase activity	144	0.0307584	5.978	0.154
GO:0060349 bone morphogenesis	26	0.0308503	1.079	0.226
GO:0062009 secondary palate development	10	0.0308646	0.415	0.357
GO:0043269 regulation of ion transport	117	0.0309497	4.857	0.159
GO:0051254 positive regulation of RNA metabolic process	259	0.0309759	10.751	0.144
GO:0019438 aromatic compound biosynthetic process	638	0.0310468	26.484	0.134
GO:0072001 renal system development	56	0.0310468	2.325	0.182
GO:0031329 regulation of cellular catabolic process	144	0.0315014	5.978	0.154
GO:0010720 positive regulation of cell development	96	0.0321988	3.985	0.164
GO:0006022 aminoglycan metabolic process	35	0.0322999	1.453	0.205
GO:0044085 cellular component biogenesis	486	0.0325254	20.174	0.136
GO:0070588 calcium ion transmembrane transport	60	0.0327607	2.491	0.179
GO:0045995 regulation of embryonic development	30	0.0327607	1.245	0.214
GO:0016055 Wnt signaling pathway	91	0.0328041	3.778	0.165
GO:0007618 mating	14	0.0329845	0.581	0.292
GO:0021575 hindbrain morphogenesis	14	0.0329845	0.581	0.292
GO:0006023 aminoglycan biosynthetic process	26	0.0336807	1.079	0.224
GO:0048608 reproductive structure development	76	0.0336807	3.155	0.17
GO:1902042 negative regulation of extrinsic apoptotic signaling pathway via death domain receptors	12	0.0336807	0.498	0.316
GO:0034329 cell junction assembly	48	0.0337204	1.993	0.188
GO:0010977 negative regulation of neuron projection development	32	0.0342906	1.328	0.209
GO:0045055 regulated exocytosis	139	0.0342906	5.77	0.154
GO:0031324 negative regulation of cellular metabolic process	391	0.0343049	16.231	0.138
GO:0098742 cell-cell adhesion via plasma-membrane adhesion molecules	52	0.034357	2.159	0.184
GO:0034654 nucleobase-containing compound biosynthetic process	627	0.0348454	26.027	0.133
GO:0043113 receptor clustering	16	0.0350727	0.664	0.271
GO:0018209 peptidyl-serine modification	58	0.0355031	2.408	0.179
GO:0009791 post-embryonic development	22	0.036099	0.913	0.237
GO:0034333 adherens junction assembly	22	0.036099	0.913	0.237
GO:0006024 glycosaminoglycan biosynthetic process	25	0.0373428	1.038	0.225
GO:0051480 regulation of cytosolic calcium ion concentration	64	0.0375257	2.657	0.175
GO:0007269 neurotransmitter secretion	35	0.0375257	1.453	0.202
GO:0010243 response to organonitrogen compound	157	0.0375257	6.517	0.151
GO:0051650 establishment of vesicle localization	54	0.0378377	2.242	0.181
GO:0030111 regulation of Wnt signaling pathway	66	0.0378794	2.74	0.174
GO:0045806 negative regulation of endocytosis	17	0.0378795	0.706	0.262
GO:0030003 cellular cation homeostasis	109	0.0379915	4.525	0.159
GO:0016024 CDP-diacylglycerol biosynthetic process	8	0.03807	0.332	0.4
GO:0060965 negative regulation of gene silencing by miRNA	8	0.03807	0.332	0.4
GO:0033004 negative regulation of mast cell activation	6	0.0382851	0.249	0.5
GO:0048251 elastic fiber assembly	6	0.0382851	0.249	0.5
GO:0051549 positive regulation of keratinocyte migration	6	0.0382851	0.249	0.5
GO:0045165 cell fate commitment	52	0.0382851	2.159	0.182
GO:0071310 cellular response to organic substance	414	0.0382851	17.186	0.137
GO:0022038 corpus callosum development	7	0.0395983	0.291	0.438
GO:0038063 collagen-activated tyrosine kinase receptor signaling pathway	7	0.0395983	0.291	0.438
GO:0090136 epithelial cell-cell adhesion	7	0.0395983	0.291	0.438
GO:1901698 response to nitrogen compound	171	0.0395983	7.098	0.149
GO:0099643 signal release from synapse	35	0.0395983	1.453	0.201
GO:0061458 reproductive system development	76	0.0395983	3.155	0.169
GO:0009966 regulation of signal transduction	492	0.0395983	20.423	0.135
GO:0033003 regulation of mast cell activation	12	0.0395983	0.498	0.308
GO:0060323 head morphogenesis	12	0.0395983	0.498	0.308
GO:0071526 semaphorin-plexin signaling pathway	12	0.0395983	0.498	0.308
GO:0051253 negative regulation of RNA metabolic process	211	0.0398772	8.759	0.146
GO:0046928 regulation of neurotransmitter secretion	24	0.0399203	0.996	0.226
GO:0044087 regulation of cellular component biogenesis	154	0.0403561	6.393	0.151
GO:0097479 synaptic vesicle localization	34	0.0405105	1.411	0.202
GO:0051336 regulation of hydrolase activity	208	0.0405105	8.634	0.146
GO:0007204 positive regulation of cytosolic calcium ion concentration	58	0.0407114	2.408	0.177
GO:0019220 regulation of phosphate metabolic process	274	0.040855	11.374	0.142
GO:0010628 positive regulation of gene expression	296	0.0419635	12.287	0.141
GO:1901879 regulation of protein depolymerization	20	0.0419635	0.83	0.241
GO:0007169 transmembrane receptor protein tyrosine kinase signaling pathway	118	0.0419635	4.898	0.156
GO:0098771 inorganic ion homeostasis	121	0.0419635	5.023	0.156
GO:0051234 establishment of localization	775	0.0419635	32.171	0.131
GO:0048489 synaptic vesicle transport	32	0.0419635	1.328	0.205
GO:0051668 localization within membrane	32	0.0419635	1.328	0.205
GO:0097480 establishment of synaptic vesicle localization	32	0.0419635	1.328	0.205
GO:0060465 pharynx development	3	0.0419635	0.125	1
GO:0061141 lung ciliated cell differentiation	3	0.0419635	0.125	1
GO:1902445 regulation of mitochondrial membrane permeability involved in programmed necrotic cell death	3	0.0419635	0.125	1
GO:1990502 dense core granule maturation	3	0.0419635	0.125	1
GO:0051174 regulation of phosphorus metabolic process	274	0.0419635	11.374	0.142
GO:0048880 sensory system development	66	0.0419635	2.74	0.172
GO:0042789 mRNA transcription by RNA polymerase II	9	0.0424165	0.374	0.36
GO:0097553 calcium ion transmembrane import into cytosol	31	0.0429946	1.287	0.207
GO:0006810 transport	759	0.0434057	31.507	0.131
GO:0051235 maintenance of location	62	0.0434411	2.574	0.174
GO:2001257 regulation of cation channel activity	36	0.043533	1.494	0.198
GO:0051648 vesicle localization	56	0.0436568	2.325	0.178
GO:1901362 organic cyclic compound biosynthetic process	654	0.0438993	27.148	0.133
GO:0010033 response to organic substance	491	0.0439506	20.382	0.135
GO:0030902 hindbrain development	33	0.0439506	1.37	0.202
GO:0032535 regulation of cellular component size	67	0.0439506	2.781	0.171
GO:0043303 mast cell degranulation	13	0.0448844	0.54	0.289
GO:0046466 membrane lipid catabolic process	13	0.0448844	0.54	0.289
GO:0050654 chondroitin sulfate proteoglycan metabolic process	13	0.0448844	0.54	0.289
GO:0030879 mammary gland development	32	0.0450778	1.328	0.204
GO:0031328 positive regulation of cellular biosynthetic process	295	0.0451243	12.246	0.141
GO:0006629 lipid metabolic process	222	0.0451849	9.215	0.145
GO:0006873 cellular ion homeostasis	110	0.0462226	4.566	0.157
GO:0021696 cerebellar cortex morphogenesis	11	0.0462358	0.457	0.314
GO:0060603 mammary gland duct morphogenesis	11	0.0462358	0.457	0.314
GO:0007416 synapse assembly	36	0.0463004	1.494	0.197
GO:0060538 skeletal muscle organ development	36	0.0463004	1.494	0.197
GO:0021953 central nervous system neuron differentiation	38	0.0463004	1.577	0.194
GO:0018130 heterocycle biosynthetic process	633	0.0463004	26.276	0.133
GO:0001578 microtubule bundle formation	21	0.0464071	0.872	0.233
GO:0051240 positive regulation of multicellular organismal process	283	0.0464125	11.748	0.141
GO:1901137 carbohydrate derivative biosynthetic process	124	0.0464125	5.147	0.155
GO:0032940 secretion by cell	247	0.0464125	10.253	0.143
GO:0055065 metal ion homeostasis	107	0.0464125	4.442	0.158
GO:0060429 epithelium development	204	0.0464125	8.468	0.146
GO:0033601 positive regulation of mammary gland epithelial cell proliferation	5	0.0464125	0.208	0.556
GO:0045136 development of secondary sexual characteristics	5	0.0464125	0.208	0.556
GO:0061302 smooth muscle cell-matrix adhesion	5	0.0464125	0.208	0.556
GO:0001711 endodermal cell fate commitment	8	0.0464125	0.332	0.381
GO:0003323 type B pancreatic cell development	8	0.0464125	0.332	0.381
GO:0046341 CDP-diacylglycerol metabolic process	8	0.0464125	0.332	0.381
GO:1903055 positive regulation of extracellular matrix organization	8	0.0464125	0.332	0.381
GO:0060485 mesenchyme development	51	0.0471721	2.117	0.18
GO:0060562 epithelial tube morphogenesis	60	0.0486347	2.491	0.174
GO:0071496 cellular response to external stimulus	60	0.0486347	2.491	0.174
GO:0046718 viral entry into host cell	31	0.0490624	1.287	0.204
GO:0006355 regulation of transcription, DNA-templated	518	0.049156	21.503	0.134
GO:0042733 embryonic digit morphogenesis	16	0.0495131	0.664	0.258
