# Supplementary material for: miR-140-5p in Small Extracellular Vesicles From Human Papilla Cells Stimulates Hair Growth by Promoting Proliferation of Outer Root Sheath and Hair Matrix Cells
Source: Front Cell Dev Biol. 2020 Dec 14;8:593638. doi: 10.3389/fcell.2020.593638 (PMC7793747; doi:10.3389/fcell.2020.593638)
Supplement: Supplementary file 6 [file Table_6.XLS]

## Sheet: ENCORI_hg19_CLIP-seq_miRNA-targ
Table S7. Predicted miRNA targets of BMP2
miRNAid	miRNAname	geneID	geneName	geneType	chromosome	narrowStart	narrowEnd	broadStart	broadEnd	strand	clipExpNum	degraExpNum	RBP	PITA	RNA22	miRmap	microT	miRanda	PicTar	TargetScan	pancancerNum
MIMAT0000431	hsa-miR-140-5p	ENSG00000125845	BMP2	protein_coding	chr20	6760059	6760065	6760038	6760066	+	5	0	AGO1,AGO2	1	0	1	1	1	1	1	3	6
MIMAT0004683	hsa-miR-362-3p	ENSG00000125845	BMP2	protein_coding	chr20	6760161	6760166	6760139	6760167	+	1	0	AGO2	1	0	1	1	1	1	1	8	6
MIMAT0000075	hsa-miR-20a-5p	ENSG00000125845	BMP2	protein_coding	chr20	6759829	6759834	6759807	6759835	+	3	0	AGO1,AGO2	1	0	1	1	0	1	1	7	5
MIMAT0000075	hsa-miR-20a-5p	ENSG00000125845	BMP2	protein_coding	chr20	6760062	6760067	6760040	6760068	+	5	0	AGO1,AGO2	1	0	1	1	1	1	0	7	5
MIMAT0000103	hsa-miR-106a-5p	ENSG00000125845	BMP2	protein_coding	chr20	6759829	6759834	6759807	6759835	+	3	0	AGO1,AGO2	1	0	1	1	0	1	1	8	5
MIMAT0000103	hsa-miR-106a-5p	ENSG00000125845	BMP2	protein_coding	chr20	6760062	6760067	6760040	6760068	+	5	0	AGO1,AGO2	1	0	1	1	1	1	0	8	5
MIMAT0000433	hsa-miR-142-5p	ENSG00000125845	BMP2	protein_coding	chr20	6759852	6759858	6759831	6759863	+	4	0	AGO1,AGO2	1	0	0	2	0	1	1	4	5
MIMAT0000680	hsa-miR-106b-5p	ENSG00000125845	BMP2	protein_coding	chr20	6759829	6759834	6759807	6759835	+	3	0	AGO1,AGO2	1	0	1	1	0	1	1	9	5
MIMAT0000680	hsa-miR-106b-5p	ENSG00000125845	BMP2	protein_coding	chr20	6760062	6760067	6760040	6760068	+	5	0	AGO1,AGO2	1	0	1	1	1	1	0	9	5
MIMAT0000721	hsa-miR-369-3p	ENSG00000125845	BMP2	protein_coding	chr20	6760312	6760312	6760285	6760318	+	5	0	AGO1,AGO2	2	0	0	2	0	0	1	3	5
MIMAT0004954	hsa-miR-543	ENSG00000125845	BMP2	protein_coding	chr20	6760329	6760335	6760308	6760336	+	6	0	AGO1,AGO2	1	0	0	1	1	1	1	3	5
MIMAT0004954	hsa-miR-543	ENSG00000125845	BMP2	protein_coding	chr20	6760851	6760856	6760829	6760857	+	1	0	AGO2	1	0	0	1	1	1	1	3	5
MIMAT0004955	hsa-miR-374b-5p	ENSG00000125845	BMP2	protein_coding	chr20	6760053	6760059	6760032	6760060	+	5	0	AGO1,AGO2	1	0	0	1	1	1	1	10	5
MIMAT0000070	hsa-miR-17-5p	ENSG00000125845	BMP2	protein_coding	chr20	6759829	6759834	6759829	6759835	+	3	0	AGO1,AGO2	1	0	1	0	0	1	1	6	4
MIMAT0000070	hsa-miR-17-5p	ENSG00000125845	BMP2	protein_coding	chr20	6760062	6760067	6760045	6760068	+	5	0	AGO1,AGO2	1	0	1	0	1	1	0	6	4
MIMAT0000093	hsa-miR-93-5p	ENSG00000125845	BMP2	protein_coding	chr20	6759829	6759834	6759829	6759835	+	3	0	AGO1,AGO2	1	0	1	0	0	1	1	9	4
MIMAT0000727	hsa-miR-374a-5p	ENSG00000125845	BMP2	protein_coding	chr20	6760053	6760059	6760032	6760060	+	5	0	AGO1,AGO2	1	0	0	1	1	0	1	9	4
MIMAT0000727	hsa-miR-374a-5p	ENSG00000125845	BMP2	protein_coding	chr20	6760307	6760313	6760286	6760314	+	5	0	AGO1,AGO2	1	0	0	1	1	0	1	9	4
MIMAT0001413	hsa-miR-20b-5p	ENSG00000125845	BMP2	protein_coding	chr20	6759829	6759834	6759829	6759835	+	3	0	AGO1,AGO2	1	0	1	0	0	1	1	10	4
MIMAT0002171	hsa-miR-410-3p	ENSG00000125845	BMP2	protein_coding	chr20	6759904	6759909	6759882	6759910	+	2	1	AGO2	1	0	1	1	1	0	0	2	4
MIMAT0002171	hsa-miR-410-3p	ENSG00000125845	BMP2	protein_coding	chr20	6760094	6760099	6760072	6760100	+	3	0	AGO2	1	0	1	1	1	0	0	2	4
MIMAT0002171	hsa-miR-410-3p	ENSG00000125845	BMP2	protein_coding	chr20	6760309	6760314	6760287	6760315	+	5	0	AGO1,AGO2	1	0	1	1	1	0	0	2	4
MIMAT0002836	hsa-miR-526b-3p	ENSG00000125845	BMP2	protein_coding	chr20	6759829	6759834	6759807	6759835	+	3	0	AGO1,AGO2	0	0	1	1	0	1	1	3	4
MIMAT0002849	hsa-miR-524-5p	ENSG00000125845	BMP2	protein_coding	chr20	6760121	6760126	6760099	6760148	+	2	0	AGO2	1	0	1	2	0	0	0	2	4
MIMAT0002853	hsa-miR-519d-3p	ENSG00000125845	BMP2	protein_coding	chr20	6759829	6759834	6759807	6759835	+	3	0	AGO1,AGO2	1	0	1	1	0	0	1	3	4
MIMAT0002853	hsa-miR-519d-3p	ENSG00000125845	BMP2	protein_coding	chr20	6760062	6760067	6760040	6760068	+	5	0	AGO1,AGO2	1	0	1	1	1	0	0	3	4
MIMAT0002855	hsa-miR-520d-5p	ENSG00000125845	BMP2	protein_coding	chr20	6760121	6760126	6760099	6760148	+	2	0	AGO2	1	0	1	2	0	0	0	3	4
MIMAT0004763	hsa-miR-488-3p	ENSG00000125845	BMP2	protein_coding	chr20	6760297	6760302	6760283	6760303	+	2	0	AGO2	1	0	0	0	1	1	1	4	4
MIMAT0004955	hsa-miR-374b-5p	ENSG00000125845	BMP2	protein_coding	chr20	6760307	6760313	6760286	6760314	+	5	0	AGO1,AGO2	1	0	0	1	1	0	1	10	4
MIMAT0000062	hsa-let-7a-5p	ENSG00000125845	BMP2	protein_coding	chr20	6760688	6760693	6760674	6760694	+	2	0	AGO2	1	0	0	0	1	0	1	4	3
MIMAT0000063	hsa-let-7b-5p	ENSG00000125845	BMP2	protein_coding	chr20	6760688	6760693	6760674	6760694	+	2	0	AGO2	1	0	0	0	1	0	1	2	3
MIMAT0000064	hsa-let-7c-5p	ENSG00000125845	BMP2	protein_coding	chr20	6760688	6760693	6760674	6760694	+	2	0	AGO2	1	0	0	0	1	0	1	6	3
MIMAT0000065	hsa-let-7d-5p	ENSG00000125845	BMP2	protein_coding	chr20	6760688	6760693	6760674	6760694	+	2	0	AGO2	1	0	0	0	1	0	1	10	3
MIMAT0000066	hsa-let-7e-5p	ENSG00000125845	BMP2	protein_coding	chr20	6760688	6760693	6760674	6760694	+	2	0	AGO2	1	0	0	0	1	0	1	3	3
MIMAT0000067	hsa-let-7f-5p	ENSG00000125845	BMP2	protein_coding	chr20	6760688	6760693	6760674	6760694	+	2	0	AGO2	1	0	0	0	1	0	1	7	3
MIMAT0000093	hsa-miR-93-5p	ENSG00000125845	BMP2	protein_coding	chr20	6760062	6760067	6760046	6760068	+	5	0	AGO1,AGO2	1	0	1	0	1	0	0	9	3
MIMAT0000096	hsa-miR-98-5p	ENSG00000125845	BMP2	protein_coding	chr20	6760688	6760693	6760670	6760694	+	2	0	AGO2	1	0	0	0	1	0	1	13	3
MIMAT0000242	hsa-miR-129-5p	ENSG00000125845	BMP2	protein_coding	chr20	6759806	6759811	6759784	6759812	+	3	0	AGO2	1	0	0	1	0	0	1	6	3
MIMAT0000414	hsa-let-7g-5p	ENSG00000125845	BMP2	protein_coding	chr20	6760688	6760693	6760674	6760694	+	2	0	AGO2	1	0	0	0	1	0	1	10	3
MIMAT0000415	hsa-let-7i-5p	ENSG00000125845	BMP2	protein_coding	chr20	6760688	6760693	6760673	6760694	+	2	0	AGO2	1	0	0	0	1	0	1	3	3
MIMAT0000727	hsa-miR-374a-5p	ENSG00000125845	BMP2	protein_coding	chr20	6760415	6760421	6760394	6760422	+	2	0	AGO2	1	0	0	1	1	0	0	9	3
MIMAT0000736	hsa-miR-381-3p	ENSG00000125845	BMP2	protein_coding	chr20	6760039	6760044	6760024	6760045	+	2	0	AGO2	1	0	1	0	1	0	0	4	3
MIMAT0000736	hsa-miR-381-3p	ENSG00000125845	BMP2	protein_coding	chr20	6760088	6760093	6760075	6760094	+	3	0	AGO2	1	0	1	0	1	0	0	4	3
MIMAT0001075	hsa-miR-384	ENSG00000125845	BMP2	protein_coding	chr20	6760069	6760074	6760056	6760075	+	5	0	AGO1,AGO2	1	0	1	0	1	0	0	0	3
MIMAT0001075	hsa-miR-384	ENSG00000125845	BMP2	protein_coding	chr20	6760482	6760487	6760469	6760488	+	2	0	AGO2	1	0	1	0	1	0	0	0	3
MIMAT0001413	hsa-miR-20b-5p	ENSG00000125845	BMP2	protein_coding	chr20	6760062	6760067	6760045	6760068	+	5	0	AGO1,AGO2	1	0	1	0	1	0	0	10	3
MIMAT0002171	hsa-miR-410-3p	ENSG00000125845	BMP2	protein_coding	chr20	6759991	6759996	6759969	6759997	+	2	0	AGO2	1	0	1	1	0	0	0	2	3
MIMAT0002849	hsa-miR-524-5p	ENSG00000125845	BMP2	protein_coding	chr20	6760038	6760043	6760016	6760044	+	2	0	AGO2	1	0	1	1	0	0	0	2	3
MIMAT0002849	hsa-miR-524-5p	ENSG00000125845	BMP2	protein_coding	chr20	6760087	6760092	6760065	6760093	+	5	0	AGO1,AGO2	1	0	1	1	0	0	0	2	3
MIMAT0002855	hsa-miR-520d-5p	ENSG00000125845	BMP2	protein_coding	chr20	6760038	6760043	6760016	6760044	+	2	0	AGO2	1	0	1	1	0	0	0	3	3
MIMAT0002855	hsa-miR-520d-5p	ENSG00000125845	BMP2	protein_coding	chr20	6760087	6760092	6760065	6760093	+	5	0	AGO1,AGO2	1	0	1	1	0	0	0	3	3
MIMAT0003330	hsa-miR-654-5p	ENSG00000125845	BMP2	protein_coding	chr20	6759815	6759820	6759793	6759821	+	3	0	AGO2	1	0	1	1	0	0	0	2	3
MIMAT0003330	hsa-miR-654-5p	ENSG00000125845	BMP2	protein_coding	chr20	6760779	6760785	6760758	6760786	+	2	0	AGO2	1	0	1	1	0	0	0	2	3
MIMAT0004692	hsa-miR-340-5p	ENSG00000125845	BMP2	protein_coding	chr20	6759903	6759908	6759881	6759909	+	2	1	AGO2	1	0	0	1	1	0	0	11	3
MIMAT0004692	hsa-miR-340-5p	ENSG00000125845	BMP2	protein_coding	chr20	6760093	6760098	6760071	6760099	+	4	0	AGO1,AGO2	1	0	0	1	1	0	0	11	3
MIMAT0004903	hsa-miR-300	ENSG00000125845	BMP2	protein_coding	chr20	6760039	6760044	6760024	6760045	+	2	0	AGO2	1	0	1	0	1	0	0	0	3
MIMAT0004903	hsa-miR-300	ENSG00000125845	BMP2	protein_coding	chr20	6760088	6760093	6760073	6760094	+	3	0	AGO2	1	0	1	0	1	0	0	0	3
MIMAT0004920	hsa-miR-541-3p	ENSG00000125845	BMP2	protein_coding	chr20	6759815	6759820	6759793	6759821	+	3	0	AGO2	1	0	1	1	0	0	0	2	3
MIMAT0004920	hsa-miR-541-3p	ENSG00000125845	BMP2	protein_coding	chr20	6760779	6760785	6760758	6760786	+	2	0	AGO2	1	0	1	1	0	0	0	2	3
MIMAT0004955	hsa-miR-374b-5p	ENSG00000125845	BMP2	protein_coding	chr20	6760415	6760421	6760394	6760422	+	2	0	AGO2	1	0	0	1	1	0	0	10	3
MIMAT0005930	hsa-miR-1276	ENSG00000125845	BMP2	protein_coding	chr20	6760702	6760708	6760681	6760709	+	2	0	AGO2	1	0	1	1	0	0	0	2	3
MIMAT0014983	hsa-miR-3121-3p	ENSG00000125845	BMP2	protein_coding	chr20	6759887	6759892	6759865	6759906	+	2	1	AGO2	0	0	1	2	0	0	0	1	3
MIMAT0022300	hsa-miR-5590-3p	ENSG00000125845	BMP2	protein_coding	chr20	6759852	6759858	6759831	6759859	+	4	0	AGO1,AGO2	0	0	0	1	0	1	1	0	3
MIMAT0022724	hsa-miR-1277-5p	ENSG00000125845	BMP2	protein_coding	chr20	6759773	6759779	6759752	6759780	+	1	0	AGO2	0	1	1	1	0	0	0	4	3
MIMAT0000242	hsa-miR-129-5p	ENSG00000125845	BMP2	protein_coding	chr20	6760137	6760142	6760115	6760143	+	2	0	AGO2	1	0	0	1	0	0	0	6	2
MIMAT0000271	hsa-miR-214-3p	ENSG00000125845	BMP2	protein_coding	chr20	6760290	6760295	6760275	6760296	+	2	0	AGO2	1	0	0	0	1	0	0	1	2
MIMAT0000433	hsa-miR-142-5p	ENSG00000125845	BMP2	protein_coding	chr20	6760705	6760710	6760683	6760711	+	2	0	AGO2	1	0	0	1	0	0	0	4	2
MIMAT0000441	hsa-miR-9-5p	ENSG00000125845	BMP2	protein_coding	chr20	6760571	6760576	6760571	6760576	+	1	0	AGO2	1	0	1	0	0	0	0	9	2
MIMAT0000710	hsa-miR-365a-3p	ENSG00000125845	BMP2	protein_coding	chr20	6760890	6760895	6760875	6760896	+	1	0	AGO2	1	0	0	0	1	0	0	12	2
MIMAT0000721	hsa-miR-369-3p	ENSG00000125845	BMP2	protein_coding	chr20	6760415	6760420	6760393	6760421	+	2	0	AGO2	1	0	0	1	0	0	0	3	2
MIMAT0000722	hsa-miR-370-3p	ENSG00000125845	BMP2	protein_coding	chr20	6760461	6760466	6760446	6760467	+	2	0	AGO2	1	0	0	0	1	0	0	2	2
MIMAT0000738	hsa-miR-383-5p	ENSG00000125845	BMP2	protein_coding	chr20	6760409	6760414	6760409	6760414	+	2	0	AGO2	1	0	1	0	0	0	0	1	2
MIMAT0000738	hsa-miR-383-5p	ENSG00000125845	BMP2	protein_coding	chr20	6760562	6760567	6760562	6760567	+	1	0	AGO2	1	0	1	0	0	0	0	1	2
MIMAT0001629	hsa-miR-329-3p	ENSG00000125845	BMP2	protein_coding	chr20	6760813	6760834	6760806	6760834	+	1	0	AGO2	0	0	0	1	1	0	0	2	2
MIMAT0002836	hsa-miR-526b-3p	ENSG00000125845	BMP2	protein_coding	chr20	6760062	6760067	6760040	6760068	+	5	0	AGO1,AGO2	0	0	1	1	0	0	0	3	2
MIMAT0002876	hsa-miR-505-3p	ENSG00000125845	BMP2	protein_coding	chr20	6759824	6759829	6759824	6759830	+	3	0	AGO1,AGO2	1	0	0	0	0	0	1	8	2
MIMAT0003255	hsa-miR-588	ENSG00000125845	BMP2	protein_coding	chr20	6760568	6760573	6760546	6760574	+	1	0	AGO2	1	0	0	1	0	0	0	1	2
MIMAT0003332	hsa-miR-656-3p	ENSG00000125845	BMP2	protein_coding	chr20	6759834	6759839	6759812	6759840	+	4	0	AGO1,AGO2	1	0	0	1	0	0	0	3	2
MIMAT0004692	hsa-miR-340-5p	ENSG00000125845	BMP2	protein_coding	chr20	6759990	6759995	6759968	6759996	+	2	0	AGO2	1	0	0	1	0	0	0	11	2
MIMAT0004814	hsa-miR-654-3p	ENSG00000125845	BMP2	protein_coding	chr20	6760400	6760406	6760400	6760406	+	2	0	AGO2	1	0	0	0	0	1	0	4	2
MIMAT0004987	hsa-miR-944	ENSG00000125845	BMP2	protein_coding	chr20	6760128	6760133	6760106	6760134	+	2	0	AGO2	1	0	0	1	0	0	0	3	2
MIMAT0004987	hsa-miR-944	ENSG00000125845	BMP2	protein_coding	chr20	6760476	6760482	6760455	6760483	+	2	0	AGO2	1	0	0	1	0	0	0	3	2
MIMAT0014983	hsa-miR-3121-3p	ENSG00000125845	BMP2	protein_coding	chr20	6760861	6760866	6760839	6760867	+	1	0	AGO2	0	0	1	1	0	0	0	1	2
MIMAT0015016	hsa-miR-3145-3p	ENSG00000125845	BMP2	protein_coding	chr20	6760876	6760882	6760854	6760882	+	1	0	AGO2	0	0	0	1	0	1	0	3	2
MIMAT0019853	hsa-miR-4731-5p	ENSG00000125845	BMP2	protein_coding	chr20	6760005	6760011	6759984	6760012	+	2	0	AGO2	0	0	1	1	0	0	0	1	2
MIMAT0022724	hsa-miR-1277-5p	ENSG00000125845	BMP2	protein_coding	chr20	6759898	6759904	6759877	6759905	+	2	0	AGO2	0	0	1	1	0	0	0	4	2
MIMAT0022724	hsa-miR-1277-5p	ENSG00000125845	BMP2	protein_coding	chr20	6760310	6760315	6760288	6760316	+	5	0	AGO1,AGO2	0	0	1	1	0	0	0	4	2
MIMAT0022724	hsa-miR-1277-5p	ENSG00000125845	BMP2	protein_coding	chr20	6760623	6760629	6760602	6760630	+	2	0	AGO2	0	0	1	1	0	0	0	4	2
MIMAT0000256	hsa-miR-181a-5p	ENSG00000125845	BMP2	protein_coding	chr20	6760329	6760334	6760329	6760334	+	4	0	AGO1,AGO2	1	0	0	0	0	0	0	4	1
MIMAT0000257	hsa-miR-181b-5p	ENSG00000125845	BMP2	protein_coding	chr20	6760329	6760334	6760329	6760334	+	4	0	AGO1,AGO2	1	0	0	0	0	0	0	5	1
MIMAT0000258	hsa-miR-181c-5p	ENSG00000125845	BMP2	protein_coding	chr20	6760329	6760334	6760329	6760334	+	4	0	AGO1,AGO2	1	0	0	0	0	0	0	4	1
MIMAT0000274	hsa-miR-217	ENSG00000125845	BMP2	protein_coding	chr20	6760230	6760235	6760230	6760235	+	1	0	AGO2	1	0	0	0	0	0	0	5	1
MIMAT0000275	hsa-miR-218-5p	ENSG00000125845	BMP2	protein_coding	chr20	6760009	6760014	6760009	6760014	+	1	0	AGO2	1	0	0	0	0	0	0	4	1
MIMAT0000281	hsa-miR-224-5p	ENSG00000125845	BMP2	protein_coding	chr20	6760294	6760299	6760294	6760299	+	2	0	AGO2	1	0	0	0	0	0	0	8	1
MIMAT0000318	hsa-miR-200b-3p	ENSG00000125845	BMP2	protein_coding	chr20	6760575	6760580	6760575	6760580	+	1	0	AGO2	1	0	0	0	0	0	0	7	1
MIMAT0000430	hsa-miR-138-5p	ENSG00000125845	BMP2	protein_coding	chr20	6749110	6749132	6749110	6749132	+	2	0	AGO2	0	1	0	0	0	0	0	4	1
MIMAT0000439	hsa-miR-153-3p	ENSG00000125845	BMP2	protein_coding	chr20	6760758	6760765	6760758	6760765	+	2	0	AGO2	1	0	0	0	0	0	0	3	1
MIMAT0000449	hsa-miR-146a-5p	ENSG00000125845	BMP2	protein_coding	chr20	6760790	6760795	6760790	6760795	+	2	0	AGO2	1	0	0	0	0	0	0	5	1
MIMAT0000455	hsa-miR-185-5p	ENSG00000125845	BMP2	protein_coding	chr20	6760426	6760431	6760426	6760431	+	1	0	AGO2	1	0	0	0	0	0	0	9	1
MIMAT0000456	hsa-miR-186-5p	ENSG00000125845	BMP2	protein_coding	chr20	6760814	6760819	6760814	6760819	+	1	0	AGO2	1	0	0	0	0	0	0	7	1
MIMAT0000617	hsa-miR-200c-3p	ENSG00000125845	BMP2	protein_coding	chr20	6760575	6760580	6760575	6760580	+	1	0	AGO2	1	0	0	0	0	0	0	11	1
MIMAT0000735	hsa-miR-380-3p	ENSG00000125845	BMP2	protein_coding	chr20	6760364	6760369	6760364	6760369	+	1	0	AGO2	1	0	0	0	0	0	0	2	1
MIMAT0001532	hsa-miR-448	ENSG00000125845	BMP2	protein_coding	chr20	6760760	6760765	6760760	6760765	+	2	0	AGO2	1	0	0	0	0	0	0	1	1
MIMAT0001536	hsa-miR-429	ENSG00000125845	BMP2	protein_coding	chr20	6760575	6760580	6760575	6760580	+	1	0	AGO2	1	0	0	0	0	0	0	7	1
MIMAT0002807	hsa-miR-491-5p	ENSG00000125845	BMP2	protein_coding	chr20	6759814	6759819	6759814	6759819	+	2	0	AGO2	1	0	0	0	0	0	0	2	1
MIMAT0002809	hsa-miR-146b-5p	ENSG00000125845	BMP2	protein_coding	chr20	6760790	6760795	6760790	6760795	+	2	0	AGO2	1	0	0	0	0	0	0	9	1
MIMAT0002813	hsa-miR-493-5p	ENSG00000125845	BMP2	protein_coding	chr20	6760123	6760128	6760123	6760128	+	2	0	AGO2	0	0	1	0	0	0	0	2	1
MIMAT0002814	hsa-miR-432-5p	ENSG00000125845	BMP2	protein_coding	chr20	6760819	6760824	6760819	6760824	+	1	0	AGO2	1	0	0	0	0	0	0	3	1
MIMAT0002821	hsa-miR-181d-5p	ENSG00000125845	BMP2	protein_coding	chr20	6760329	6760334	6760329	6760334	+	4	0	AGO1,AGO2	1	0	0	0	0	0	0	5	1
MIMAT0002835	hsa-miR-526b-5p	ENSG00000125845	BMP2	protein_coding	chr20	6760300	6760305	6760300	6760305	+	5	0	AGO1,AGO2	1	0	0	0	0	0	0	2	1
MIMAT0002849	hsa-miR-524-5p	ENSG00000125845	BMP2	protein_coding	chr20	6759423	6759451	6759423	6759451	+	1	0	AGO2	0	0	0	1	0	0	0	2	1
MIMAT0002855	hsa-miR-520d-5p	ENSG00000125845	BMP2	protein_coding	chr20	6759423	6759451	6759423	6759451	+	1	0	AGO2	0	0	0	1	0	0	0	3	1
MIMAT0002881	hsa-miR-509-3p	ENSG00000125845	BMP2	protein_coding	chr20	6760349	6760354	6760349	6760354	+	1	0	AGO2	1	0	0	0	0	0	0	8	1
MIMAT0002890	hsa-miR-299-5p	ENSG00000125845	BMP2	protein_coding	chr20	6760856	6760861	6760856	6760861	+	1	0	AGO2	1	0	0	0	0	0	0	4	1
MIMAT0003150	hsa-miR-455-5p	ENSG00000125845	BMP2	protein_coding	chr20	6760010	6760015	6760010	6760015	+	1	0	AGO2	1	0	0	0	0	0	0	3	1
MIMAT0003150	hsa-miR-455-5p	ENSG00000125845	BMP2	protein_coding	chr20	6760763	6760768	6760763	6760768	+	2	0	AGO2	1	0	0	0	0	0	0	3	1
MIMAT0003165	hsa-miR-545-3p	ENSG00000125845	BMP2	protein_coding	chr20	6760406	6760411	6760406	6760411	+	2	0	AGO2	1	0	0	0	0	0	0	2	1
MIMAT0003241	hsa-miR-576-5p	ENSG00000125845	BMP2	protein_coding	chr20	6759780	6759785	6759780	6759785	+	1	0	AGO2	1	0	0	0	0	0	0	8	1
MIMAT0003245	hsa-miR-580-3p	ENSG00000125845	BMP2	protein_coding	chr20	6760321	6760327	6760321	6760327	+	4	0	AGO1,AGO2	1	0	0	0	0	0	0	4	1
MIMAT0003321	hsa-miR-651-5p	ENSG00000125845	BMP2	protein_coding	chr20	6760534	6760539	6760534	6760539	+	1	0	AGO2	1	0	0	0	0	0	0	9	1
MIMAT0003331	hsa-miR-655-3p	ENSG00000125845	BMP2	protein_coding	chr20	6759664	6759692	6759664	6759692	+	2	0	AGO1,AGO2	0	0	0	1	0	0	0	2	1
MIMAT0003338	hsa-miR-660-5p	ENSG00000125845	BMP2	protein_coding	chr20	6759995	6760000	6759995	6760000	+	2	0	AGO2	1	0	0	0	0	0	0	12	1
MIMAT0003339	hsa-miR-421	ENSG00000125845	BMP2	protein_coding	chr20	6760221	6760247	6760221	6760247	+	1	1	AGO2	0	0	0	0	1	0	0	9	1
MIMAT0004185	hsa-miR-802	ENSG00000125845	BMP2	protein_coding	chr20	6760194	6760199	6760194	6760199	+	1	0	AGO2	1	0	0	0	0	0	0	2	1
MIMAT0004597	hsa-miR-140-3p	ENSG00000125845	BMP2	protein_coding	chr20	6760614	6760619	6760614	6760619	+	2	0	AGO2	1	0	0	0	0	0	0	3	1
MIMAT0004675	hsa-miR-219a-2-3p	ENSG00000125845	BMP2	protein_coding	chr20	6760319	6760324	6760319	6760324	+	4	0	AGO1,AGO2	1	0	0	0	0	0	0	3	1
MIMAT0004797	hsa-miR-582-3p	ENSG00000125845	BMP2	protein_coding	chr20	6759821	6759826	6759821	6759826	+	2	0	AGO2	1	0	0	0	0	0	0	4	1
MIMAT0004799	hsa-miR-589-5p	ENSG00000125845	BMP2	protein_coding	chr20	6760790	6760795	6760790	6760795	+	2	0	AGO2	1	0	0	0	0	0	0	12	1
MIMAT0004810	hsa-miR-629-5p	ENSG00000125845	BMP2	protein_coding	chr20	6759811	6759816	6759811	6759816	+	2	0	AGO2	1	0	0	0	0	0	0	8	1
MIMAT0004920	hsa-miR-541-3p	ENSG00000125845	BMP2	protein_coding	chr20	6750957	6750978	6750957	6750978	+	2	0	AGO2	0	1	0	0	0	0	0	2	1
MIMAT0004921	hsa-miR-889-3p	ENSG00000125845	BMP2	protein_coding	chr20	6760311	6760316	6760311	6760316	+	5	0	AGO1,AGO2	1	0	0	0	0	0	0	3	1
MIMAT0004945	hsa-miR-744-5p	ENSG00000125845	BMP2	protein_coding	chr20	6749144	6749164	6749144	6749164	+	2	0	AGO2	0	1	0	0	0	0	0	10	1
MIMAT0004947	hsa-miR-885-5p	ENSG00000125845	BMP2	protein_coding	chr20	6760022	6760027	6760022	6760027	+	1	0	AGO2	1	0	0	0	0	0	0	6	1
MIMAT0005877	hsa-miR-1286	ENSG00000125845	BMP2	protein_coding	chr20	6760432	6760437	6760432	6760437	+	1	1	AGO2	1	0	0	0	0	0	0	3	1
MIMAT0010364	hsa-miR-761	ENSG00000125845	BMP2	protein_coding	chr20	6760290	6760295	6760290	6760295	+	2	0	AGO2	0	0	1	0	0	0	0	0	1
MIMAT0015037	hsa-miR-3163	ENSG00000125845	BMP2	protein_coding	chr20	6759967	6759995	6759967	6759995	+	2	0	AGO2	0	0	0	1	0	0	0	1	1
MIMAT0017392	hsa-miR-3200-5p	ENSG00000125845	BMP2	protein_coding	chr20	6760028	6760033	6760028	6760033	+	1	0	AGO2	0	0	1	0	0	0	0	2	1
MIMAT0017392	hsa-miR-3200-5p	ENSG00000125845	BMP2	protein_coding	chr20	6760866	6760871	6760866	6760871	+	1	0	AGO2	0	0	1	0	0	0	0	2	1
MIMAT0017999	hsa-miR-3619-5p	ENSG00000125845	BMP2	protein_coding	chr20	6760290	6760295	6760290	6760295	+	2	0	AGO2	0	0	1	0	0	0	0	3	1
MIMAT0018108	hsa-miR-3681-5p	ENSG00000125845	BMP2	protein_coding	chr20	6760283	6760289	6760283	6760289	+	2	0	AGO2	0	0	1	0	0	0	0	3	1
MIMAT0018194	hsa-miR-3150b-3p	ENSG00000125845	BMP2	protein_coding	chr20	6749154	6749171	6749154	6749171	+	2	0	AGO2	0	1	0	0	0	0	0	4	1
MIMAT0018194	hsa-miR-3150b-3p	ENSG00000125845	BMP2	protein_coding	chr20	6760427	6760433	6760427	6760433	+	1	0	AGO2	0	0	1	0	0	0	0	4	1
MIMAT0018443	hsa-miR-374c-5p	ENSG00000125845	BMP2	protein_coding	chr20	6759664	6759692	6759664	6759692	+	2	0	AGO1,AGO2	0	0	0	1	0	0	0	3	1
MIMAT0018943	hsa-miR-4428	ENSG00000125845	BMP2	protein_coding	chr20	6749133	6749153	6749133	6749153	+	2	0	AGO2	0	1	0	0	0	0	0	3	1
MIMAT0018980	hsa-miR-4458	ENSG00000125845	BMP2	protein_coding	chr20	6760688	6760694	6760688	6760694	+	2	0	AGO2	0	0	0	0	0	0	1	1	1
MIMAT0019036	hsa-miR-4500	ENSG00000125845	BMP2	protein_coding	chr20	6760688	6760694	6760688	6760694	+	2	0	AGO2	0	0	0	0	0	0	1	0	1
MIMAT0019064	hsa-miR-4525	ENSG00000125845	BMP2	protein_coding	chr20	6749152	6749175	6749152	6749175	+	2	0	AGO2	0	1	0	0	0	0	0	1	1
MIMAT0019798	hsa-miR-4701-5p	ENSG00000125845	BMP2	protein_coding	chr20	6760546	6760574	6760546	6760574	+	1	0	AGO2	0	0	0	1	0	0	0	0	1
MIMAT0019853	hsa-miR-4731-5p	ENSG00000125845	BMP2	protein_coding	chr20	6750956	6750984	6750956	6750984	+	2	0	AGO2	0	0	0	1	0	0	0	1	1
MIMAT0019868	hsa-miR-4739	ENSG00000125845	BMP2	protein_coding	chr20	6749121	6749147	6749121	6749147	+	2	0	AGO2	0	1	0	0	0	0	0	2	1
MIMAT0019917	hsa-miR-4766-5p	ENSG00000125845	BMP2	protein_coding	chr20	6760131	6760159	6760131	6760159	+	1	0	AGO2	0	0	0	1	0	0	0	5	1
MIMAT0019917	hsa-miR-4766-5p	ENSG00000125845	BMP2	protein_coding	chr20	6760842	6760870	6760842	6760870	+	1	0	AGO2	0	0	0	1	0	0	0	5	1
MIMAT0019948	hsa-miR-4784	ENSG00000125845	BMP2	protein_coding	chr20	6749152	6749171	6749152	6749171	+	2	0	AGO2	0	1	0	0	0	0	0	4	1
MIMAT0021043	hsa-miR-5010-5p	ENSG00000125845	BMP2	protein_coding	chr20	6749156	6749175	6749156	6749175	+	2	0	AGO2	0	1	0	0	0	0	0	2	1
MIMAT0022300	hsa-miR-5590-3p	ENSG00000125845	BMP2	protein_coding	chr20	6760683	6760711	6760683	6760711	+	2	0	AGO2	0	0	0	1	0	0	0	0	1
MIMAT0022714	hsa-miR-766-5p	ENSG00000125845	BMP2	protein_coding	chr20	6749150	6749172	6749150	6749172	+	2	0	AGO2	0	1	0	0	0	0	0	5	1
