# Supplementary material for: miR-140-5p in Small Extracellular Vesicles From Human Papilla Cells Stimulates Hair Growth by Promoting Proliferation of Outer Root Sheath and Hair Matrix Cells
Source: Front Cell Dev Biol. 2020 Dec 14;8:593638. doi: 10.3389/fcell.2020.593638 (PMC7793747; doi:10.3389/fcell.2020.593638)
Supplement: Supplementary file 7 [file Table_7.XLS]

## Sheet: TargetScan7
Table S8. miR-140-5p predicted target genes
Target gene	Representative transcript	Gene name	3P-seq tags + 5	Conserved sites total	Conserved 8mer sites	Conserved 7mer-m8 sites	Conserved 7mer-A1 sites	Poorly conserved sites total	Poorly conserved 8mer sites	Poorly conserved 7mer-m8 sites	Poorly conserved 7mer-A1 sites	6mer sites	Representative miRNA	Cumulative weighted context++ score	Total context++ score	Aggregate PCT	Previous TargetScan publication(s)
ZNF800	ENST00000393313.1	zinc finger protein 800	239	2	1	1	0	1	0	1	0	1	hsa-miR-140-5p	-1.17	-1.17	0.83	2007, 2009, 2011
KATNBL1	ENST00000256544.3	katanin p80 subunit B-like 1	105	1	1	0	0	1	0	0	1	2	hsa-miR-140-5p	-0.9	-1.01	0.77	2007, 2009, 2011
TSSK2	ENST00000399635.2	testis-specific serine kinase 2	5	1	1	0	0	0	0	0	0	0	hsa-miR-140-5p	-0.9	-0.9	0.49	2007, 2009, 2011
LRAT	ENST00000336356.3	lecithin retinol acyltransferase (phosphatidylcholine--retinol O-acyltransferase)	9	1	0	1	0	3	1	1	1	0	hsa-miR-140-5p	-0.88	-0.88	0.62	2011
MSMP	ENST00000436428.2	microseminoprotein, prostate associated	23	1	1	0	0	0	0	0	0	0	hsa-miR-140-5p	-0.79	-0.79	0.59	2007, 2009, 2011
MMD	ENST00000262065.3	monocyte to macrophage differentiation-associated	558	1	1	0	0	1	0	1	0	0	hsa-miR-140-5p	-0.77	-0.78	0.6	2007, 2009, 2011
YOD1	ENST00000315927.4	YOD1 deubiquitinase	55	1	1	0	0	2	0	1	1	1	hsa-miR-140-5p	-0.75	-0.82	0.47	2009, 2011
SNX2	ENST00000379516.2	sorting nexin 2	397	1	1	0	0	0	0	0	0	0	hsa-miR-140-5p	-0.73	-0.73	0.79	2007, 2009, 2011
SEPT2	ENST00000391971.2	septin 2	1445	1	1	0	0	1	1	0	0	1	hsa-miR-140-5p	-0.71	-0.95	0.67	2007, 2009, 2011
EPB41L2	ENST00000531410.1	erythrocyte membrane protein band 4.1-like 2	353	1	0	1	0	1	0	0	1	0	hsa-miR-140-5p	-0.7	-0.7	0.69	2007, 2009, 2011
LHFPL2	ENST00000515007.2	lipoma HMGIC fusion partner-like 2	16	1	0	1	0	2	1	0	1	1	hsa-miR-140-5p	-0.69	-0.69	0.68	2009, 2011
WNT9A	ENST00000272164.5	wingless-type MMTV integration site family, member 9A	73	2	2	0	0	0	0	0	0	0	hsa-miR-140-5p	-0.68	-0.68	0.95
TSPAN12	ENST00000222747.3	tetraspanin 12	554	1	1	0	0	0	0	0	0	1	hsa-miR-140-5p	-0.67	-0.69	0.51	2009, 2011
AC011897.1	ENST00000581929.1	Uncharacterized protein	12	1	1	0	0	0	0	0	0	0	hsa-miR-140-5p	-0.65	-0.65	0.32
C1R	ENST00000542285.1	complement component 1, r subcomponent	1944	1	1	0	0	0	0	0	0	0	hsa-miR-140-5p	-0.65	-0.65	0.43	2011
CORO2A	ENST00000343933.5	coronin, actin binding protein, 2A	493	1	1	0	0	0	0	0	0	1	hsa-miR-140-5p	-0.65	-0.65	0.68	2007, 2009, 2011
FGF9	ENST00000382353.5	fibroblast growth factor 9	136	1	1	0	0	1	0	1	0	0	hsa-miR-140-5p	-0.62	-0.76	0.78	2007, 2009, 2011
NFE2L2	ENST00000397063.4	nuclear factor, erythroid 2-like 2	1964	1	1	0	0	0	0	0	0	0	hsa-miR-140-5p	-0.61	-0.61	0.38	2007, 2009, 2011
HDGFRP3	ENST00000299633.4	Hepatoma-derived growth factor-related protein 3	2577	1	1	0	0	0	0	0	0	1	hsa-miR-140-5p	-0.61	-0.61	0.45
NPL	ENST00000367553.1	N-acetylneuraminate pyruvate lyase (dihydrodipicolinate synthase)	19	1	1	0	0	0	0	0	0	1	hsa-miR-140-5p	-0.59	-0.59	0.19
AC026703.1	ENST00000326958.1		182	1	1	0	0	0	0	0	0	0	hsa-miR-140-5p	-0.57	-0.57	0.74
KLF9	ENST00000377126.2	Kruppel-like factor 9	20	2	1	1	0	1	0	0	1	0	hsa-miR-140-5p	-0.55	-0.71	0.74	2007, 2011
PSRC1	ENST00000409267.1	proline/serine-rich coiled-coil 1	2239	1	1	0	0	0	0	0	0	0	hsa-miR-140-5p	-0.54	-0.54	0.53	2009, 2011
EGR2	ENST00000242480.3	early growth response 2	5	1	1	0	0	0	0	0	0	0	hsa-miR-140-5p	-0.54	-0.54	0.63	2011
WASF1	ENST00000392587.2	WAS protein family, member 1	55	1	1	0	0	0	0	0	0	0	hsa-miR-140-5p	-0.51	-0.51	0.35	2009, 2011
FBXO45	ENST00000311630.6	F-box protein 45	72	1	1	0	0	1	0	1	0	1	hsa-miR-140-5p	-0.51	-0.55	0.78	2009, 2011
TMEM115	ENST00000266025.3	transmembrane protein 115	1346	1	1	0	0	0	0	0	0	1	hsa-miR-140-5p	-0.51	-0.51	0.65	2009, 2011
BAG2	ENST00000370693.5	BCL2-associated athanogene 2	2237	1	0	1	0	0	0	0	0	1	hsa-miR-140-5p	-0.5	-0.5	0.46	2009, 2011
DKFZP434H0512	ENST00000600140.1	Protein LOC100506667; Putative uncharacterized protein DKFZp434H0512	5	1	1	0	0	0	0	0	0	0	hsa-miR-140-5p	-0.5	-0.5	0.43
GPR161	ENST00000367838.1	G protein-coupled receptor 161	1712	1	1	0	0	1	0	0	1	1	hsa-miR-140-5p	-0.49	-0.51	0.77	2007, 2009, 2011
LAMP2	ENST00000371335.4	lysosomal-associated membrane protein 2	3095	1	1	0	0	0	0	0	0	0	hsa-miR-140-5p	-0.48	-0.5	0.69	2011
FAM105A	ENST00000274217.3	family with sequence similarity 105, member A	2613	1	1	0	0	1	0	0	1	2	hsa-miR-140-5p	-0.48	-0.56	0.45	2009, 2011
TMEM260	ENST00000261556.6	transmembrane protein 260	44	1	1	0	0	0	0	0	0	0	hsa-miR-140-5p	-0.48	-0.48	0.69	2007, 2009, 2011
KAT2B	ENST00000263754.4	K(lysine) acetyltransferase 2B	117	1	1	0	0	0	0	0	0	0	hsa-miR-140-5p	-0.48	-0.48	0.57	2007, 2009, 2011
RNF19A	ENST00000519449.1	ring finger protein 19A, RBR E3 ubiquitin protein ligase	1674	1	1	0	0	0	0	0	0	1	hsa-miR-140-5p	-0.48	-0.48	0.51	2007, 2009, 2011
CAPN1	ENST00000533820.1	calpain 1, (mu/I) large subunit	538	1	1	0	0	0	0	0	0	0	hsa-miR-140-5p	-0.48	-0.48	0.68	2007, 2009, 2011
LHX2	ENST00000373615.4	LIM homeobox 2	326	1	0	1	0	0	0	0	0	0	hsa-miR-140-5p	-0.48	-0.48	0.54
STK3	ENST00000419617.2	serine/threonine kinase 3	25	1	1	0	0	0	0	0	0	0	hsa-miR-140-5p	-0.47	-0.47	0.47	2009, 2011
UBE2V1	ENST00000371657.5	ubiquitin-conjugating enzyme E2 variant 1	1621	2	0	1	1	0	0	0	0	0	hsa-miR-140-5p	-0.47	-0.47	0.71	2011
RAN	ENST00000543796.1	RAN, member RAS oncogene family	1418	1	1	0	0	0	0	0	0	0	hsa-miR-140-5p	-0.47	-0.55	0.31
KLHL5	ENST00000261425.3	kelch-like family member 5	366	1	1	0	0	0	0	0	0	2	hsa-miR-140-5p	-0.46	-0.48	0.3	2011
RLIM	ENST00000332687.6	ring finger protein, LIM domain interacting	662	2	1	1	0	0	0	0	0	1	hsa-miR-140-5p	-0.46	-0.46	0.7	2011
SEL1L	ENST00000336735.4	sel-1 suppressor of lin-12-like (C. elegans)	1271	1	1	0	0	1	0	0	1	3	hsa-miR-140-5p	-0.46	-0.51	0.65	2007, 2009, 2011
MINPP1	ENST00000371994.4	multiple inositol-polyphosphate phosphatase 1	1079	1	1	0	0	0	0	0	0	1	hsa-miR-140-5p	-0.45	-0.45	ORF
SEC22C	ENST00000264454.3	SEC22 vesicle trafficking protein homolog C (S. cerevisiae)	855	1	0	1	0	1	0	1	0	1	hsa-miR-140-5p	-0.45	-0.48	0.66
CELF2	ENST00000379261.4	CUGBP, Elav-like family member 2	45	2	0	2	0	1	0	1	0	2	hsa-miR-140-5p	-0.44	-0.44	0.87	2007, 2009, 2011
KCND3	ENST00000369697.1	potassium voltage-gated channel, Shal-related subfamily, member 3	23	1	0	1	0	1	0	1	0	2	hsa-miR-140-5p	-0.44	-0.44	0.66
PRRG1	ENST00000378628.4	proline rich Gla (G-carboxyglutamic acid) 1	1122	1	0	0	1	0	0	0	0	5	hsa-miR-140-5p	-0.43	-0.43	0.41	2009, 2011
TMEM218	ENST00000532156.1	transmembrane protein 218	553	1	0	1	0	1	0	1	0	2	hsa-miR-140-5p	-0.43	-0.59	< 0.1
IPO7	ENST00000379719.3	importin 7	1331	1	1	0	0	1	0	0	1	0	hsa-miR-140-5p	-0.42	-0.42	0.52	2011
VEZF1	ENST00000584396.1	vascular endothelial zinc finger 1	209	1	1	0	0	0	0	0	0	1	hsa-miR-140-5p	-0.42	-0.43	0.69	2007, 2009, 2011
FCHO2	ENST00000430046.2	FCH domain only 2	158	1	1	0	0	0	0	0	0	0	hsa-miR-140-5p	-0.41	-0.41	0.6	2009, 2011
TIMM23	ENST00000260867.4	translocase of inner mitochondrial membrane 23 homolog (yeast)	2176	1	0	1	0	0	0	0	0	0	hsa-miR-140-5p	-0.41	-0.41	0.56
CEP63	ENST00000337090.3	centrosomal protein 63kDa	191	1	0	1	0	0	0	0	0	2	hsa-miR-140-5p	-0.41	-0.41	0.51	2011
NOG	ENST00000332822.4	noggin	107	1	1	0	0	0	0	0	0	0	hsa-miR-140-5p	-0.41	-0.8	0.69
PPTC7	ENST00000354300.3	PTC7 protein phosphatase homolog (S. cerevisiae)	817	1	1	0	0	0	0	0	0	2	hsa-miR-140-5p	-0.41	-0.41	0.76	2007, 2009, 2011
NT5C1A	ENST00000235628.1	5'-nucleotidase, cytosolic IA	4	1	0	1	0	0	0	0	0	3	hsa-miR-140-5p	-0.4	-0.4	0.48
LRP4	ENST00000378623.1	low density lipoprotein receptor-related protein 4	152	1	1	0	0	0	0	0	0	2	hsa-miR-140-5p	-0.4	-0.4	0.77	2007, 2009, 2011
AARS	ENST00000261772.8	alanyl-tRNA synthetase	20942	1	1	0	0	0	0	0	0	0	hsa-miR-140-5p	-0.4	-0.4	0.42
SCRN1	ENST00000242059.5	secernin 1	29	1	0	1	0	2	1	0	1	0	hsa-miR-140-5p	-0.4	-0.51	0.55	2011
BCL2L1	ENST00000376062.2	BCL2-like 1	7726	1	1	0	0	0	0	0	0	0	hsa-miR-140-5p	-0.4	-0.4	0.54	2007, 2009, 2011
ELAVL2	ENST00000380110.4	ELAV like neuron-specific RNA binding protein 2	78	1	1	0	0	0	0	0	0	0	hsa-miR-140-5p	-0.4	-0.44	0.57	2007, 2009, 2011
NDRG3	ENST00000373803.2	NDRG family member 3	960	1	0	1	0	0	0	0	0	1	hsa-miR-140-5p	-0.4	-0.4	0.47	2011
SLAIN1	ENST00000418532.1	SLAIN motif family, member 1	842	1	1	0	0	0	0	0	0	0	hsa-miR-140-5p	-0.39	-0.39	0.35	2007
SNX12	ENST00000374274.3	sorting nexin 12	849	1	0	1	0	0	0	0	0	1	hsa-miR-140-5p	-0.39	-0.39	0.61
ACSL6	ENST00000379264.2	acyl-CoA synthetase long-chain family member 6	7	1	0	0	1	1	1	0	0	0	hsa-miR-140-5p	-0.39	-0.39	0.37	2007, 2011
HS2ST1	ENST00000370550.5	heparan sulfate 2-O-sulfotransferase 1	787	1	0	1	0	1	0	1	0	1	hsa-miR-140-5p	-0.39	-0.45	0.68	2007, 2009, 2011
FES	ENST00000328850.3	feline sarcoma oncogene	42	1	0	1	0	0	0	0	0	0	hsa-miR-140-5p	-0.39	-0.39	0.45
KLF6	ENST00000542957.1	Kruppel-like factor 6	4644	1	1	0	0	0	0	0	0	0	hsa-miR-140-5p	-0.39	-0.39	0.69	2011
REST	ENST00000309042.7	RE1-silencing transcription factor	31	1	1	0	0	1	0	1	0	0	hsa-miR-140-5p	-0.38	-0.56	0.33
VEGFA	ENST00000417285.2	vascular endothelial growth factor A	907	1	1	0	0	0	0	0	0	1	hsa-miR-140-5p	-0.38	-0.39	0.48	2007, 2009, 2011
NUMBL	ENST00000252891.4	numb homolog (Drosophila)-like	323	1	1	0	0	0	0	0	0	1	hsa-miR-140-5p	-0.38	-0.38	0.58	2007, 2009, 2011
TMEM189-UBE2V1	ENST00000341698.2	TMEM189-UBE2V1 readthrough	1621	2	0	1	1	0	0	0	0	0	hsa-miR-140-5p	-0.38	-0.38	0.71	2007, 2009, 2007, 2009
NCSTN	ENST00000294785.5	nicastrin	578	1	1	0	0	0	0	0	0	0	hsa-miR-140-5p	-0.38	-0.38	0.55	2009, 2011
RAB10	ENST00000264710.4	RAB10, member RAS oncogene family	998	1	0	1	0	0	0	0	0	0	hsa-miR-140-5p	-0.38	-0.38	0.61	2009, 2011
TMEM189	ENST00000557021.1	transmembrane protein 189	1621	2	0	1	1	0	0	0	0	0	hsa-miR-140-5p	-0.38	-0.38	0.71	2011
ANKFY1	ENST00000341657.4	ankyrin repeat and FYVE domain containing 1	969	1	1	0	0	0	0	0	0	0	hsa-miR-140-5p	-0.38	-0.38	0.77	2009, 2011
BMP2	ENST00000378827.4	bone morphogenetic protein 2	1193	1	0	1	0	0	0	0	0	0	hsa-miR-140-5p	-0.38	-0.38	0.65	2007, 2009, 2011
TLR4	ENST00000355622.6	toll-like receptor 4	47	1	1	0	0	2	0	0	2	0	hsa-miR-140-5p	-0.38	-0.42	0.44	2009, 2011
TMEM123	ENST00000361236.3	transmembrane protein 123	2135	1	0	1	0	0	0	0	0	1	hsa-miR-140-5p	-0.37	-0.38	0.51	2009, 2011
DTNA	ENST00000283365.9	dystrobrevin, alpha	144	1	1	0	0	1	0	1	0	1	hsa-miR-140-5p	-0.37	-0.38	0.45
HAND2	ENST00000359562.4	heart and neural crest derivatives expressed 2	30	1	0	1	0	0	0	0	0	0	hsa-miR-140-5p	-0.37	-0.38	0.59	2007, 2009, 2011
CAND1	ENST00000545606.1	cullin-associated and neddylation-dissociated 1	1568	1	1	0	0	1	0	1	0	2	hsa-miR-140-5p	-0.36	-0.47	0.81
CAMK2N1	ENST00000375078.3	calcium/calmodulin-dependent protein kinase II inhibitor 1	6631	1	0	1	0	0	0	0	0	0	hsa-miR-140-5p	-0.36	-0.36	0.57	2007, 2009
GALNT16	ENST00000337827.4	UDP-N-acetyl-alpha-D-galactosamine:polypeptide N-acetylgalactosaminyltransferase 16	35	1	0	1	0	0	0	0	0	0	hsa-miR-140-5p	-0.36	-0.36	0.62	2007, 2009, 2011
KIF1B	ENST00000377086.1	kinesin family member 1B	234	1	1	0	0	1	0	0	1	0	hsa-miR-140-5p	-0.36	-0.36	0.21	2011
TTK	ENST00000509894.1	TTK protein kinase	539	1	0	1	0	1	0	1	0	0	hsa-miR-140-5p	-0.36	-0.41	0.71	2007, 2011
KIAA1432	ENST00000414202.2	KIAA1432	1366	1	0	0	1	1	0	0	1	0	hsa-miR-140-5p	-0.36	-0.37	0.61
CTSV	ENST00000259470.5	cathepsin V	601	1	0	0	1	1	0	0	1	1	hsa-miR-140-5p	-0.36	-0.47	0.42	2011
NAA20	ENST00000310450.4	N(alpha)-acetyltransferase 20, NatB catalytic subunit	1586	1	0	1	0	0	0	0	0	1	hsa-miR-140-5p	-0.35	-0.35	0.54	2007, 2009, 2011
CREB3L1	ENST00000529193.1	cAMP responsive element binding protein 3-like 1	160	1	0	1	0	0	0	0	0	2	hsa-miR-140-5p	-0.35	-0.35	0.52	2007, 2009, 2011
MLIP	ENST00000274897.5	muscular LMNA-interacting protein	8	1	0	1	0	0	0	0	0	2	hsa-miR-140-5p	-0.35	-0.35	0.46
SPRY1	ENST00000394339.2	sprouty homolog 1, antagonist of FGF signaling (Drosophila)	150	1	0	1	0	1	1	0	0	1	hsa-miR-140-5p	-0.35	-0.46	0.53
SIAH1	ENST00000380006.2	siah E3 ubiquitin protein ligase 1	34	1	0	1	0	0	0	0	0	0	hsa-miR-140-5p	-0.35	-0.35	0.58	2007, 2009, 2011
NCKAP1	ENST00000361354.4	NCK-associated protein 1	700	1	0	1	0	2	0	2	0	2	hsa-miR-140-5p	-0.34	-0.4	0.74	2009, 2011
GLRX5	ENST00000331334.4	glutaredoxin 5	6308	1	0	1	0	0	0	0	0	0	hsa-miR-140-5p	-0.34	-0.34	0.59	2009, 2011
GPD1L	ENST00000282541.5	glycerol-3-phosphate dehydrogenase 1-like	130	1	1	0	0	0	0	0	0	1	hsa-miR-140-5p	-0.34	-0.39	0.48	2011
GPRIN3	ENST00000609438.1	GPRIN family member 3	213	1	0	1	0	2	1	1	0	3	hsa-miR-140-5p	-0.34	-0.51	0.44
MIPOL1	ENST00000327441.7	mirror-image polydactyly 1	45	1	0	1	0	0	0	0	0	0	hsa-miR-140-5p	-0.34	-0.34	0.61	2007, 2009, 2011
BACH1	ENST00000286800.3	BTB and CNC homology 1, basic leucine zipper transcription factor 1	273	1	1	0	0	0	0	0	0	0	hsa-miR-140-5p	-0.34	-0.46	0.66	2007, 2009, 2011
SMOC2	ENST00000356284.2	SPARC related modular calcium binding 2	5	1	1	0	0	0	0	0	0	0	hsa-miR-140-5p	-0.34	-0.34	0.7	2009, 2011
SRCAP	ENST00000262518.4	Snf2-related CREBBP activator protein	643	1	1	0	0	0	0	0	0	1	hsa-miR-140-5p	-0.33	-0.33	0.77	2007, 2009, 2011
ADAM10	ENST00000260408.3	ADAM metallopeptidase domain 10	385	1	1	0	0	0	0	0	0	0	hsa-miR-140-5p	-0.33	-0.36	0.7	2007, 2009, 2011
ERLEC1	ENST00000185150.4	endoplasmic reticulum lectin 1	4397	1	0	1	0	0	0	0	0	0	hsa-miR-140-5p	-0.33	-0.34	0.61	2009, 2011
PITX2	ENST00000394595.3	paired-like homeodomain 2	75	1	0	1	0	0	0	0	0	0	hsa-miR-140-5p	-0.33	-0.33	0.55	2007, 2009, 2011
TULP4	ENST00000367094.2	tubby like protein 4	93	1	0	1	0	2	0	1	1	1	hsa-miR-140-5p	-0.33	-0.34	0.58
WNK4	ENST00000246914.5	WNK lysine deficient protein kinase 4	25	1	1	0	0	0	0	0	0	0	hsa-miR-140-5p	-0.32	-0.42	0.69	2007, 2009, 2011
PFN2	ENST00000239940.7	profilin 2	2184	1	0	1	0	0	0	0	0	0	hsa-miR-140-5p	-0.32	-0.32	0.47
EAF1	ENST00000396842.2	ELL associated factor 1	63	1	0	1	0	0	0	0	0	1	hsa-miR-140-5p	-0.32	-0.32	0.46	2009, 2011
LPHN2	ENST00000370715.1	latrophilin 2	407	1	1	0	0	1	0	0	1	1	hsa-miR-140-5p	-0.32	-0.4	0.72	2009, 2011
ARL15	ENST00000502271.1	ADP-ribosylation factor-like 15	119	1	0	0	1	0	0	0	0	1	hsa-miR-140-5p	-0.32	-0.36	0.32	2007, 2009, 2011
ADAMTS5	ENST00000284987.5	ADAM metallopeptidase with thrombospondin type 1 motif, 5	68	1	1	0	0	1	0	1	0	1	hsa-miR-140-5p	-0.32	-0.34	0.67	2007, 2009, 2011
PIN1	ENST00000247970.4	peptidylprolyl cis/trans isomerase, NIMA-interacting 1	934	1	0	1	0	0	0	0	0	0	hsa-miR-140-5p	-0.32	-0.32	0.59	2009, 2011
BMP2K	ENST00000335016.5	BMP2 inducible kinase	164	1	0	0	1	1	0	0	1	0	hsa-miR-140-5p	-0.32	-0.33	0.53
GNG12	ENST00000370982.3	guanine nucleotide binding protein (G protein), gamma 12	1362	1	0	1	0	0	0	0	0	1	hsa-miR-140-5p	-0.32	-0.32	0.54	2009, 2011
RGMB	ENST00000308234.7	RGM domain family, member B	6087	1	1	0	0	0	0	0	0	0	hsa-miR-140-5p	-0.31	-0.4	0.59	2009, 2011
ANKRD12	ENST00000262126.4	ankyrin repeat domain 12	11	1	1	0	0	0	0	0	0	0	hsa-miR-140-5p	-0.31	-0.31	0.69	2009, 2011
RAP2B	ENST00000323534.2	RAP2B, member of RAS oncogene family	594	1	0	1	0	0	0	0	0	2	hsa-miR-140-5p	-0.31	-0.31	0.52
FAM175B	ENST00000298492.5	family with sequence similarity 175, member B	525	1	1	0	0	0	0	0	0	3	hsa-miR-140-5p	-0.31	-0.37	0.48	2007
TTYH3	ENST00000258796.7	tweety family member 3	188	1	1	0	0	1	0	1	0	0	hsa-miR-140-5p	-0.3	-0.3	0.71	2007, 2009, 2011
EIF4G2	ENST00000526148.1	eukaryotic translation initiation factor 4 gamma, 2	61971	1	0	1	0	0	0	0	0	0	hsa-miR-140-5p	-0.3	-0.3	0.58	2007, 2009, 2011
TTYH2	ENST00000269346.4	tweety family member 2	16	1	0	1	0	0	0	0	0	0	hsa-miR-140-5p	-0.3	-0.36	0.48	2007, 2009, 2011
FEN1	ENST00000305885.2	flap structure-specific endonuclease 1	31	1	0	1	0	0	0	0	0	0	hsa-miR-140-5p	-0.3	-0.3	0.44	2011
AMER2	ENST00000357816.2	APC membrane recruitment protein 2	7	1	1	0	0	1	0	1	0	1	hsa-miR-140-5p	-0.3	-0.31	0.2	2011
ARHGAP19	ENST00000358531.4	Rho GTPase activating protein 19	1051	1	1	0	0	0	0	0	0	0	hsa-miR-140-5p	-0.3	-0.3	0.74	2009, 2011
FAM214A	ENST00000261844.7	family with sequence similarity 214, member A	62	1	0	1	0	0	0	0	0	0	hsa-miR-140-5p	-0.3	-0.3	0.55	2007
ZBTB10	ENST00000430430.1	zinc finger and BTB domain containing 10	113	2	0	1	1	1	0	0	1	1	hsa-miR-140-5p	-0.3	-0.35	0.79	2007
SLC41A2	ENST00000258538.3	solute carrier family 41 (magnesium transporter), member 2	224	1	0	1	0	0	0	0	0	0	hsa-miR-140-5p	-0.3	-0.3	0.5	2009, 2011
SATB2	ENST00000417098.1	SATB homeobox 2	820	1	0	1	0	0	0	0	0	0	hsa-miR-140-5p	-0.3	-0.3	0.55	2011
FECH	ENST00000262093.5	ferrochelatase	716	1	0	1	0	0	0	0	0	2	hsa-miR-140-5p	-0.29	-0.32	0.48	2011
STC2	ENST00000265087.4	stanniocalcin 2	1112	1	0	1	0	0	0	0	0	0	hsa-miR-140-5p	-0.29	-0.31	0.63	2009, 2011
ERC2	ENST00000288221.6	ELKS/RAB6-interacting/CAST family member 2	11	1	1	0	0	0	0	0	0	0	hsa-miR-140-5p	-0.29	-0.29	0.39	2007, 2011
STRADB	ENST00000392249.2	STE20-related kinase adaptor beta	12	1	0	1	0	0	0	0	0	0	hsa-miR-140-5p	-0.29	-0.29	0.46	2007, 2009, 2011
FBN1	ENST00000316623.5	fibrillin 1	798	1	0	1	0	1	1	0	0	0	hsa-miR-140-5p	-0.29	-0.41	0.63	2007, 2009, 2011
PHACTR2	ENST00000427704.2	phosphatase and actin regulator 2	274	1	0	1	0	1	0	1	0	0	hsa-miR-140-5p	-0.29	-0.34	0.65	2009, 2011
MTSS1	ENST00000378017.3	metastasis suppressor 1	10	1	1	0	0	1	0	0	1	0	hsa-miR-140-5p	-0.29	-0.62	0.32
LMNB1	ENST00000261366.5	lamin B1	369	1	0	1	0	0	0	0	0	0	hsa-miR-140-5p	-0.29	-0.31	0.45	2007
CELF1	ENST00000395290.2	CUGBP, Elav-like family member 1	153	1	0	1	0	1	0	1	0	1	hsa-miR-140-5p	-0.29	-0.34	0.64	2007, 2009, 2011
PTP4A3	ENST00000520105.1	protein tyrosine phosphatase type IVA, member 3	65	1	0	1	0	0	0	0	0	0	hsa-miR-140-5p	-0.29	-0.29	0.57	2009, 2011
POGK	ENST00000367875.1	pogo transposable element with KRAB domain	377	1	0	1	0	1	0	1	0	0	hsa-miR-140-5p	-0.29	-0.32	0.51
TAF9B	ENST00000341864.5	TAF9B RNA polymerase II, TATA box binding protein (TBP)-associated factor, 31kDa	19	1	0	1	0	0	0	0	0	0	hsa-miR-140-5p	-0.29	-0.29	0.5	2007, 2009, 2011
RIC8B	ENST00000392837.4	RIC8 guanine nucleotide exchange factor B	49	1	0	1	0	0	0	0	0	1	hsa-miR-140-5p	-0.28	-0.28	0.54	2009, 2011
MNS1	ENST00000260453.3	meiosis-specific nuclear structural 1	14	1	0	0	1	0	0	0	0	0	hsa-miR-140-5p	-0.28	-0.28	0.56	2009, 2011
FUT1	ENST00000310160.3	fucosyltransferase 1 (galactoside 2-alpha-L-fucosyltransferase, H blood group)	17	1	1	0	0	1	0	1	0	0	hsa-miR-140-5p	-0.28	-0.28	0.22
RAD51L3-RFFL	ENST00000593039.1	Uncharacterized protein	670	1	1	0	0	1	0	1	0	1	hsa-miR-140-5p	-0.28	-0.56	0.7
TSC22D2	ENST00000361875.3	TSC22 domain family, member 2	1062	1	0	1	0	0	0	0	0	0	hsa-miR-140-5p	-0.28	-0.28	0.65	2007, 2009, 2011
HDAC7	ENST00000380610.4	histone deacetylase 7	56	1	1	0	0	0	0	0	0	1	hsa-miR-140-5p	-0.28	-0.31	0.67	2007, 2009, 2011
OGT	ENST00000373719.3	O-linked N-acetylglucosamine (GlcNAc) transferase	1036	1	0	1	0	0	0	0	0	0	hsa-miR-140-5p	-0.28	-0.31	0.6	2009, 2011
ZBTB7A	ENST00000322357.4	zinc finger and BTB domain containing 7A	37	1	1	0	0	0	0	0	0	0	hsa-miR-140-5p	-0.28	-0.42	0.69
HSPA4L	ENST00000296464.4	heat shock 70kDa protein 4-like	348	1	0	1	0	3	0	2	1	1	hsa-miR-140-5p	-0.28	-0.42	0.5
ADAM9	ENST00000487273.2	ADAM metallopeptidase domain 9	6435	1	0	1	0	0	0	0	0	0	hsa-miR-140-5p	-0.28	-0.28	0.53	2009, 2011
HIAT1	ENST00000370152.3	hippocampus abundant transcript 1	1473	1	0	0	1	0	0	0	0	0	hsa-miR-140-5p	-0.28	-0.28	0.54	2011
EIF2AK2	ENST00000233057.4	eukaryotic translation initiation factor 2-alpha kinase 2	292	1	1	0	0	2	0	2	0	1	hsa-miR-140-5p	-0.28	-0.45	0.21
YES1	ENST00000577961.1	v-yes-1 Yamaguchi sarcoma viral oncogene homolog 1	168	1	0	1	0	0	0	0	0	0	hsa-miR-140-5p	-0.28	-0.28	0.59	2007, 2009, 2011
PGP	ENST00000333503.7	phosphoglycolate phosphatase	153	1	0	1	0	0	0	0	0	1	hsa-miR-140-5p	-0.28	-0.28	0.52	2009, 2011
SLC6A6	ENST00000454876.2	solute carrier family 6 (neurotransmitter transporter), member 6	280	1	0	1	0	1	0	1	0	2	hsa-miR-140-5p	-0.27	-0.29	0.57	2007, 2009, 2011
SLC30A5	ENST00000396591.3	solute carrier family 30 (zinc transporter), member 5	677	2	0	2	0	0	0	0	0	2	hsa-miR-140-5p	-0.27	-0.51	0.85	2007, 2011
UBR5	ENST00000520539.1	ubiquitin protein ligase E3 component n-recognin 5	733	1	0	1	0	0	0	0	0	0	hsa-miR-140-5p	-0.27	-0.3	0.49	2011
SPRED1	ENST00000299084.4	sprouty-related, EVH1 domain containing 1	547	1	0	1	0	0	0	0	0	0	hsa-miR-140-5p	-0.27	-0.27	0.63	2007, 2009, 2011
JAG1	ENST00000254958.5	jagged 1	421	1	0	1	0	0	0	0	0	1	hsa-miR-140-5p	-0.27	-0.34	0.55	2007, 2009, 2011
CCNYL1	ENST00000295414.3	cyclin Y-like 1	111	1	0	1	0	0	0	0	0	0	hsa-miR-140-5p	-0.27	-0.27	0.55	2007, 2011
KBTBD2	ENST00000304056.4	kelch repeat and BTB (POZ) domain containing 2	2559	1	1	0	0	0	0	0	0	0	hsa-miR-140-5p	-0.27	-0.28	0.73	2007, 2009, 2011
PARD6B	ENST00000371610.2	par-6 family cell polarity regulator beta	277	1	0	0	1	1	0	1	0	0	hsa-miR-140-5p	-0.27	-0.27	0.39	2009, 2011
GUCD1	ENST00000447813.2	guanylyl cyclase domain containing 1	2990	1	1	0	0	0	0	0	0	0	hsa-miR-140-5p	-0.27	-0.27	0.21	2009, 2011
FAM102A	ENST00000373095.1	family with sequence similarity 102, member A	85	1	1	0	0	0	0	0	0	2	hsa-miR-140-5p	-0.27	-0.27	0.72	2009, 2011
LAMC1	ENST00000258341.4	laminin, gamma 1 (formerly LAMB2)	1082	1	1	0	0	0	0	0	0	0	hsa-miR-140-5p	-0.26	-0.36	0.54	2009, 2011
DPP10	ENST00000410059.1	dipeptidyl-peptidase 10 (non-functional)	5	1	1	0	0	0	0	0	0	1	hsa-miR-140-5p	-0.26	-0.26	0.32	2007
CALU	ENST00000535011.2	calumenin	3079	1	0	1	0	0	0	0	0	0	hsa-miR-140-5p	-0.26	-0.29	0.57	2007, 2009, 2011
RFFL	ENST00000315249.7	ring finger and FYVE-like domain containing E3 ubiquitin protein ligase	670	1	1	0	0	1	0	1	0	1	hsa-miR-140-5p	-0.26	-0.5	0.7	2009, 2011
MICAL3	ENST00000441493.2	microtubule associated monooxygenase, calponin and LIM domain containing 3	58	1	1	0	0	0	0	0	0	1	hsa-miR-140-5p	-0.26	-0.27	0.59	2009, 2011
SMARCC2	ENST00000394023.3	SWI/SNF related, matrix associated, actin dependent regulator of chromatin, subfamily c, member 2	298	1	0	1	0	0	0	0	0	1	hsa-miR-140-5p	-0.26	-0.27	0.53
LSM14B	ENST00000253001.4	LSM14B, SCD6 homolog B (S. cerevisiae)	700	1	0	1	0	0	0	0	0	0	hsa-miR-140-5p	-0.26	-0.26	0.57	2007, 2009, 2011
C6orf47	ENST00000375911.1	chromosome 6 open reading frame 47	38	1	0	0	1	0	0	0	0	0	hsa-miR-140-5p	-0.26	-0.32	0.46	2011
TRMT61B	ENST00000306108.5	tRNA methyltransferase 61 homolog B (S. cerevisiae)	450	1	0	1	0	0	0	0	0	0	hsa-miR-140-5p	-0.26	-0.26	ORF
RALA	ENST00000005257.2	v-ral simian leukemia viral oncogene homolog A (ras related)	21	1	1	0	0	0	0	0	0	1	hsa-miR-140-5p	-0.26	-0.55	0.69	2007, 2009, 2011
ROR1	ENST00000371079.1	receptor tyrosine kinase-like orphan receptor 1	80	1	0	1	0	0	0	0	0	0	hsa-miR-140-5p	-0.26	-0.26	0.63
RAB11A	ENST00000569896.1	RAB11A, member RAS oncogene family	5781	1	0	1	0	0	0	0	0	1	hsa-miR-140-5p	-0.26	-0.29	< 0.1
PPP1CC	ENST00000335007.5	protein phosphatase 1, catalytic subunit, gamma isozyme	3739	1	0	1	0	0	0	0	0	0	hsa-miR-140-5p	-0.26	-0.26	0.54	2007, 2009, 2011
TEAD1	ENST00000361905.4	TEA domain family member 1 (SV40 transcriptional enhancer factor)	740	1	0	1	0	2	0	1	1	0	hsa-miR-140-5p	-0.26	-0.26	0.48	2007, 2009, 2011
MYO10	ENST00000513610.1	myosin X	3866	1	0	1	0	0	0	0	0	1	hsa-miR-140-5p	-0.26	-0.26	0.59	2007, 2009, 2011
TPGS2	ENST00000334295.4	tubulin polyglutamylase complex subunit 2	508	1	0	1	0	1	0	1	0	2	hsa-miR-140-5p	-0.25	-0.43	0.49	2011
LCOR	ENST00000371103.3	ligand dependent nuclear receptor corepressor	94	1	1	0	0	0	0	0	0	0	hsa-miR-140-5p	-0.25	-0.42	0.71	2011
RABIF	ENST00000367262.3	RAB interacting factor	948	1	1	0	0	0	0	0	0	1	hsa-miR-140-5p	-0.25	-0.58	0.31
HEG1	ENST00000311127.4	heart development protein with EGF-like domains 1	380	1	0	1	0	1	0	0	1	3	hsa-miR-140-5p	-0.25	-0.25	0.48
ANO6	ENST00000320560.8	anoctamin 6	2262	1	1	0	0	0	0	0	0	0	hsa-miR-140-5p	-0.25	-0.26	0.71	2009, 2011
AKAP2	ENST00000374525.1	A kinase (PRKA) anchor protein 2	1287	1	0	1	0	0	0	0	0	0	hsa-miR-140-5p	-0.25	-0.25	0.62	2011
SHROOM3	ENST00000296043.6	shroom family member 3	2841	1	0	1	0	2	0	1	1	0	hsa-miR-140-5p	-0.25	-0.25	0.67	2007, 2009, 2011
WEE1	ENST00000299613.6	WEE1 homolog (S. pombe)	331	1	0	1	0	0	0	0	0	1	hsa-miR-140-5p	-0.25	-0.25	0.65
DOK4	ENST00000566936.1	docking protein 4	183	1	1	0	0	0	0	0	0	0	hsa-miR-140-5p	-0.25	-0.47	0.35	2007, 2009, 2011
B3GNT1	ENST00000311181.4	UDP-GlcNAc:betaGal beta-1,3-N-acetylglucosaminyltransferase 1	2688	1	0	0	1	0	0	0	0	0	hsa-miR-140-5p	-0.25	-0.25	0.41	2007, 2011
MYCBP2	ENST00000544440.2	MYC binding protein 2, E3 ubiquitin protein ligase	343	1	0	1	0	0	0	0	0	1	hsa-miR-140-5p	-0.25	-0.26	0.64
KLK10	ENST00000309958.3	kallikrein-related peptidase 10	5	1	0	1	0	0	0	0	0	0	hsa-miR-140-5p	-0.25	-0.25	0.47	2007, 2009, 2011
TGFBR1	ENST00000374994.4	transforming growth factor, beta receptor 1	249	1	1	0	0	0	0	0	0	0	hsa-miR-140-5p	-0.25	-0.25	0.63	2007, 2009, 2011
PALM2-AKAP2	ENST00000374530.3	PALM2-AKAP2 readthrough	1287	1	0	1	0	0	0	0	0	0	hsa-miR-140-5p	-0.24	-0.25	0.62	2009, 2009, 2011
RASSF2	ENST00000379400.3	Ras association (RalGDS/AF-6) domain family member 2	88	1	1	0	0	0	0	0	0	0	hsa-miR-140-5p	-0.24	-0.25	0.31
FXR1	ENST00000357559.4	fragile X mental retardation, autosomal homolog 1	434	1	0	1	0	1	0	1	0	3	hsa-miR-140-5p	-0.24	-0.46	0.66	2009, 2011
MIER3	ENST00000381226.3	mesoderm induction early response 1, family member 3	112	1	0	0	1	0	0	0	0	1	hsa-miR-140-5p	-0.24	-0.25	0.48	2007, 2009, 2011
WDFY3	ENST00000322366.6	WD repeat and FYVE domain containing 3	596	1	1	0	0	0	0	0	0	0	hsa-miR-140-5p	-0.24	-0.24	0.63	2009, 2011
SYS1	ENST00000243918.5	SYS1 Golgi-localized integral membrane protein homolog (S. cerevisiae)	384	1	0	1	0	0	0	0	0	0	hsa-miR-140-5p	-0.24	-0.28	0.46	2007, 2009, 2011
PAX9	ENST00000361487.6	paired box 9	53	1	0	1	0	0	0	0	0	0	hsa-miR-140-5p	-0.24	-0.28	0.53	2009, 2011
MOB3A	ENST00000357066.3	MOB kinase activator 3A	13	1	0	1	0	0	0	0	0	0	hsa-miR-140-5p	-0.24	-0.24	0.44	2009, 2011
TMOD2	ENST00000249700.4	tropomodulin 2 (neuronal)	117	1	0	1	0	0	0	0	0	2	hsa-miR-140-5p	-0.24	-0.24	0.48
TMEM180	ENST00000238936.4	transmembrane protein 180	50	1	0	1	0	1	0	1	0	0	hsa-miR-140-5p	-0.24	-0.25	0.67
WBP1L	ENST00000369889.4	WW domain binding protein 1-like	5	1	0	1	0	1	0	1	0	1	hsa-miR-140-5p	-0.24	-0.24	0.58	2009, 2011
DNAJB4	ENST00000370763.5	DnaJ (Hsp40) homolog, subfamily B, member 4	633	1	0	0	1	1	0	1	0	1	hsa-miR-140-5p	-0.24	-0.26	0.44
PPARGC1A	ENST00000264867.2	peroxisome proliferator-activated receptor gamma, coactivator 1 alpha	19	1	0	1	0	0	0	0	0	0	hsa-miR-140-5p	-0.23	-0.23	0.5	2007
SLC2A1	ENST00000426263.3	solute carrier family 2 (facilitated glucose transporter), member 1	13928	1	0	1	0	2	1	1	0	0	hsa-miR-140-5p	-0.23	-0.56	0.49	2007, 2009, 2011
GPR85	ENST00000297146.3	G protein-coupled receptor 85	21	1	0	1	0	0	0	0	0	1	hsa-miR-140-5p	-0.23	-0.23	0.48	2007, 2009, 2011
CERCAM	ENST00000372842.1	cerebral endothelial cell adhesion molecule	184	1	0	1	0	0	0	0	0	0	hsa-miR-140-5p	-0.23	-0.23	0.59	2009, 2011
DPYSL2	ENST00000311151.5	dihydropyrimidinase-like 2	3087	1	0	1	0	0	0	0	0	0	hsa-miR-140-5p	-0.23	-0.24	0.54	2007, 2009, 2011
AFTPH	ENST00000238856.4	aftiphilin	6	1	0	0	1	0	0	0	0	0	hsa-miR-140-5p	-0.23	-0.23	0.42	2007, 2009, 2011
RAP1B	ENST00000250559.9	RAP1B, member of RAS oncogene family	3599	1	0	0	1	0	0	0	0	0	hsa-miR-140-5p	-0.22	-0.22	0.47	2007, 2009, 2011
FOXP2	ENST00000408937.3	forkhead box P2	169	2	0	1	1	0	0	0	0	0	hsa-miR-140-5p	-0.22	-0.36	0.74	2007, 2009, 2011
AKIRIN2	ENST00000257787.5	akirin 2	477	1	0	1	0	0	0	0	0	0	hsa-miR-140-5p	-0.22	-0.22	0.56	2007, 2009, 2011
YWHAG	ENST00000307630.3	tyrosine 3-monooxygenase/tryptophan 5-monooxygenase activation protein, gamma polypeptide	5623	1	0	0	1	0	0	0	0	0	hsa-miR-140-5p	-0.22	-0.22	0.39	2007
FKBP4	ENST00000001008.4	FK506 binding protein 4, 59kDa	727	1	0	1	0	0	0	0	0	0	hsa-miR-140-5p	-0.21	-0.21	0.58	2011
AP2B1	ENST00000262325.7	adaptor-related protein complex 2, beta 1 subunit	353	1	0	1	0	0	0	0	0	0	hsa-miR-140-5p	-0.21	-0.21	0.62	2009, 2011
TMEM98	ENST00000579849.1	transmembrane protein 98	98	1	0	0	1	0	0	0	0	0	hsa-miR-140-5p	-0.21	-0.23	0.38	2009, 2011
SNX27	ENST00000368843.3	sorting nexin family member 27	46	1	0	1	0	0	0	0	0	0	hsa-miR-140-5p	-0.21	-0.21	0.64	2007, 2009, 2011
VCPIP1	ENST00000310421.4	valosin containing protein (p97)/p47 complex interacting protein 1	228	1	1	0	0	0	0	0	0	0	hsa-miR-140-5p	-0.21	-0.27	0.45	2007, 2009, 2011
GLI3	ENST00000395925.3	GLI family zinc finger 3	544	1	0	1	0	0	0	0	0	2	hsa-miR-140-5p	-0.21	-0.22	0.64	2009, 2011
SOX4	ENST00000244745.1	SRY (sex determining region Y)-box 4	2736	1	0	1	0	0	0	0	0	0	hsa-miR-140-5p	-0.21	-0.21	0.62	2007, 2009, 2011
MED13	ENST00000397786.2	mediator complex subunit 13	561	1	1	0	0	0	0	0	0	0	hsa-miR-140-5p	-0.21	-0.34	0.53	2007, 2009, 2011
UST	ENST00000367463.4	uronyl-2-sulfotransferase	933	1	0	1	0	0	0	0	0	1	hsa-miR-140-5p	-0.21	-0.22	0.49
PDE7A	ENST00000401827.3	phosphodiesterase 7A	84	1	0	1	0	0	0	0	0	2	hsa-miR-140-5p	-0.21	-0.22	0.66
UBXN7	ENST00000296328.4	UBX domain protein 7	95	1	1	0	0	0	0	0	0	1	hsa-miR-140-5p	-0.21	-0.27	0.38	2011
SLC39A9	ENST00000031146.4	solute carrier family 39, member 9	824	1	0	1	0	0	0	0	0	0	hsa-miR-140-5p	-0.21	-0.23	0.5	2009, 2011
TBC1D12	ENST00000225235.4	TBC1 domain family, member 12	172	1	0	1	0	1	0	1	0	0	hsa-miR-140-5p	-0.21	-0.35	0.64	2009
OSTM1	ENST00000193322.3	osteopetrosis associated transmembrane protein 1	63	1	0	1	0	1*	0	0	0	1	hsa-miR-140-5p	-0.2	-0.23	0.55	2007, 2009, 2011
TMEM168	ENST00000312814.6	transmembrane protein 168	195	1	0	0	1	1	1	0	0	0	hsa-miR-140-5p	-0.2	-0.44	0.51
IGFBP5	ENST00000233813.4	insulin-like growth factor binding protein 5	10709	1	1	0	0	0	0	0	0	0	hsa-miR-140-5p	-0.2	-0.47	0.78	2007, 2009, 2011
RNF169	ENST00000299563.4	ring finger protein 169	204	1	1	0	0	0	0	0	0	1	hsa-miR-140-5p	-0.2	-0.23	0.45	2009, 2011
NFYA	ENST00000341376.6	nuclear transcription factor Y, alpha	177	1	0	1	0	0	0	0	0	0	hsa-miR-140-5p	-0.2	-0.2	0.57	2009, 2011
PABPC1L2B	ENST00000373521.2	poly(A) binding protein, cytoplasmic 1-like 2B	5	1	0	1	0	0	0	0	0	0	hsa-miR-140-5p	-0.2	-0.2	0.45	2011
LMAN1	ENST00000251047.5	lectin, mannose-binding, 1	2293	1	1	0	0	0	0	0	0	0	hsa-miR-140-5p	-0.2	-0.24	0.24
PDGFRA	ENST00000257290.5	platelet-derived growth factor receptor, alpha polypeptide	39	1	0	1	0	0	0	0	0	1	hsa-miR-140-5p	-0.2	-0.2	0.63	2011
PABPC1L2A	ENST00000373519.1	poly(A) binding protein, cytoplasmic 1-like 2A	5	1	0	1	0	0	0	0	0	0	hsa-miR-140-5p	-0.2	-0.2	0.44
BAZ2B	ENST00000392782.1	bromodomain adjacent to zinc finger domain, 2B	25	1	0	1	0	1	0	1	0	1	hsa-miR-140-5p	-0.2	-0.32	0.68	2011
RFX7	ENST00000423270.1	regulatory factor X, 7	1049	1	0	1	0	0	0	0	0	0	hsa-miR-140-5p	-0.2	-0.2	0.58	2007, 2009, 2011
PLD2	ENST00000263088.6	phospholipase D2	57	1	0	1	0	0	0	0	0	0	hsa-miR-140-5p	-0.2	-0.2	0.49
DNM3	ENST00000367731.1	dynamin 3	59	1	0	1	0	1	0	1	0	0	hsa-miR-140-5p	-0.2	-0.2	0.54	2007, 2009, 2011
PTBP3	ENST00000374257.1	polypyrimidine tract binding protein 3	214	1	0	0	1	0	0	0	0	1	hsa-miR-140-5p	-0.19	-0.21	0.38	2007, 2009, 2011
TMEM50A	ENST00000374358.4	transmembrane protein 50A	228	1	1	0	0	0	0	0	0	0	hsa-miR-140-5p	-0.19	-0.36	0.31	2009, 2011
FLRT2	ENST00000330753.4	fibronectin leucine rich transmembrane protein 2	73	1	0	1	0	1	0	1	0	0	hsa-miR-140-5p	-0.19	-0.23	0.57	2009, 2011
SULF1	ENST00000458141.2	sulfatase 1	11	1	0	1	0	0	0	0	0	0	hsa-miR-140-5p	-0.19	-0.19	0.52	2007, 2009, 2011
NCS1	ENST00000372398.3	neuronal calcium sensor 1	1083	1	0	1	0	0	0	0	0	0	hsa-miR-140-5p	-0.19	-0.19	0.48	2007, 2009, 2011
NAALADL2	ENST00000454872.1	N-acetylated alpha-linked acidic dipeptidase-like 2	5	1	0	1	0	0	0	0	0	0	hsa-miR-140-5p	-0.19	-0.19	0.45	2009, 2011
HSPA13	ENST00000285667.3	heat shock protein 70kDa family, member 13	2175	1	0	1	0	0	0	0	0	0	hsa-miR-140-5p	-0.19	-0.21	0.61	2007, 2009, 2011
PPP1R12A	ENST00000261207.5	protein phosphatase 1, regulatory subunit 12A	276	1	0	1	0	0	0	0	0	0	hsa-miR-140-5p	-0.19	-0.19	0.54	2009, 2011
ANKRD52	ENST00000267116.7	ankyrin repeat domain 52	2913	1	0	1	0	0	0	0	0	1	hsa-miR-140-5p	-0.18	-0.18	0.53	2009, 2011
ST5	ENST00000526757.1	suppression of tumorigenicity 5	139	1	0	1	0	1	0	1	0	0	hsa-miR-140-5p	-0.18	-0.27	0.66	2007, 2009, 2011
CDK8	ENST00000536792.1	cyclin-dependent kinase 8	280	1	0	0	1	0	0	0	0	1	hsa-miR-140-5p	-0.18	-0.18	< 0.1
PROX2	ENST00000556084.2	prospero homeobox 2	5	1	0	1	0	0	0	0	0	0	hsa-miR-140-5p	-0.18	-0.18	0.52
SLMAP	ENST00000295951.3	sarcolemma associated protein	208	1	0	1	0	0	0	0	0	1	hsa-miR-140-5p	-0.18	-0.21	0.44	2007
ZDHHC20	ENST00000320220.9	zinc finger, DHHC-type containing 20	1486	1	0	1	0	1	0	1	0	0	hsa-miR-140-5p	-0.18	-0.34	< 0.1
STOX2	ENST00000308497.4	storkhead box 2	379	1	0	1	0	0	0	0	0	0	hsa-miR-140-5p	-0.18	-0.18	0.49
JMJD7-PLA2G4B	ENST00000342159.4	JMJD7-PLA2G4B readthrough	14	1	0	0	1	0	0	0	0	0	hsa-miR-140-5p	-0.18	-0.18	ORF
NCOA1	ENST00000405141.1	nuclear receptor coactivator 1	200	1	0	1	0	0	0	0	0	0	hsa-miR-140-5p	-0.18	-0.18	ORF
TRIO	ENST00000344204.4	trio Rho guanine nucleotide exchange factor	365	1	0	1	0	0	0	0	0	1	hsa-miR-140-5p	-0.18	-0.18	0.47
SP4	ENST00000222584.3	Sp4 transcription factor	131	1	0	0	1	0	0	0	0	1	hsa-miR-140-5p	-0.18	-0.18	0.37
GIT1	ENST00000579937.1	G protein-coupled receptor kinase interacting ArfGAP 1	18	1	0	1	0	0	0	0	0	0	hsa-miR-140-5p	-0.18	-0.25	0.5	2009, 2011
PVRL3	ENST00000319792.3	poliovirus receptor-related 3	361	1	0	1	0	0	0	0	0	1	hsa-miR-140-5p	-0.18	-0.18	0.56
TPCN1	ENST00000335509.6	two pore segment channel 1	401	1	0	1	0	0	0	0	0	1	hsa-miR-140-5p	-0.18	-0.18	0.64	2011
ENTPD5	ENST00000334696.6	ectonucleoside triphosphate diphosphohydrolase 5	105	1	0	1	0	0	0	0	0	0	hsa-miR-140-5p	-0.18	-0.18	0.44	2007
BCL2L2	ENST00000250405.5	BCL2-like 2	1380	1	0	1	0	0	0	0	0	0	hsa-miR-140-5p	-0.18	-0.18	0.55	2007, 2009, 2011
DYNC1LI2	ENST00000258198.2	dynein, cytoplasmic 1, light intermediate chain 2	137	1	0	0	1	0	0	0	0	1	hsa-miR-140-5p	-0.18	-0.21	0.57	2007
CDH11	ENST00000394156.3	cadherin 11, type 2, OB-cadherin (osteoblast)	448	1	0	1	0	0	0	0	0	0	hsa-miR-140-5p	-0.17	-0.17	ORF
NLK	ENST00000407008.3	nemo-like kinase	61	1	1	0	0	0	0	0	0	0	hsa-miR-140-5p	-0.17	-0.59	0.73	2007, 2009, 2011
MECOM	ENST00000460814.1	MDS1 and EVI1 complex locus	138	1	0	0	1	0	0	0	0	0	hsa-miR-140-5p	-0.17	-0.18	0.45
CADM3	ENST00000368125.4	cell adhesion molecule 3	5	1	0	1	0	1	0	1	0	0	hsa-miR-140-5p	-0.17	-0.17	0.75	2011
FYCO1	ENST00000296137.2	FYVE and coiled-coil domain containing 1	91	1	0	1	0	2	0	2	0	0	hsa-miR-140-5p	-0.17	-0.18	0.48
MOB1B	ENST00000309395.2	MOB kinase activator 1B	54	1	0	1	0	0	0	0	0	0	hsa-miR-140-5p	-0.17	-0.18	0.5
MARK1	ENST00000366918.4	MAP/microtubule affinity-regulating kinase 1	192	1	1	0	0	0	0	0	0	0	hsa-miR-140-5p	-0.17	-0.4	0.65	2009, 2011
ZHX1	ENST00000395571.3	zinc fingers and homeoboxes 1	88	1	0	0	1	0	0	0	0	1	hsa-miR-140-5p	-0.17	-0.17	0.37	2007, 2009, 2011
SULF2	ENST00000359930.4	sulfatase 2	103	1	0	0	1	0	0	0	0	0	hsa-miR-140-5p	-0.17	-0.17	0.48	2011
SORCS1	ENST00000369698.1	sortilin-related VPS10 domain containing receptor 1	88	1	0	0	1	0	0	0	0	0	hsa-miR-140-5p	-0.17	-0.17	0.35
RPS6KA6	ENST00000262752.2	ribosomal protein S6 kinase, 90kDa, polypeptide 6	156	1	0	1	0	0	0	0	0	0	hsa-miR-140-5p	-0.17	-0.17	0.54	2011
CCDC85C	ENST00000380243.4	coiled-coil domain containing 85C	86	1	0	1	0	1	0	0	1	2	hsa-miR-140-5p	-0.17	-0.2	0.65	2011
ERBB2IP	ENST00000284037.5	erbb2 interacting protein	177	1	0	1	0	0	0	0	0	0	hsa-miR-140-5p	-0.17	-0.17	0.58	2007, 2009, 2011
MAGI2	ENST00000419488.1	membrane associated guanylate kinase, WW and PDZ domain containing 2	43	1	0	0	1	0	0	0	0	0	hsa-miR-140-5p	-0.16	-0.18	0.46	2007, 2009, 2011
HMBOX1	ENST00000397358.3	homeobox containing 1	27	1	0	1	0	0	0	0	0	1	hsa-miR-140-5p	-0.16	-0.16	0.44
MATR3	ENST00000510056.1	matrin 3	216	1	0	0	1	0	0	0	0	0	hsa-miR-140-5p	-0.16	-0.16	0.4
PHF6	ENST00000332070.3	PHD finger protein 6	630	1	0	0	1	0	0	0	0	0	hsa-miR-140-5p	-0.16	-0.16	0.38	2007
PPP1R9A	ENST00000289495.5	protein phosphatase 1, regulatory subunit 9A	46	1	0	1	0	1	0	1	0	1	hsa-miR-140-5p	-0.16	-0.19	0.49	2009, 2011
ZNF827	ENST00000379448.4	zinc finger protein 827	17	2	1	1	0	0	0	0	0	0	hsa-miR-140-5p	-0.16	-0.16	0.49	2007, 2009, 2011
LHX9	ENST00000367390.3	LIM homeobox 9	40	1	0	0	1	0	0	0	0	0	hsa-miR-140-5p	-0.16	-0.16	0.4
FOXN2	ENST00000340553.3	forkhead box N2	441	1	0	1	0	0	0	0	0	0	hsa-miR-140-5p	-0.16	-0.16	0.45	2007, 2009, 2011
IMPG1	ENST00000369963.3	interphotoreceptor matrix proteoglycan 1	5	1	0	0	1	1	0	1	0	1	hsa-miR-140-5p	-0.16	-0.16	< 0.1
ABCA1	ENST00000374736.3	ATP-binding cassette, sub-family A (ABC1), member 1	184	1	0	1	0	0	0	0	0	0	hsa-miR-140-5p	-0.16	-0.17	0.62	2007, 2009, 2011
IFFO2	ENST00000455833.2	intermediate filament family orphan 2	139	1	0	1	0	0	0	0	0	0	hsa-miR-140-5p	-0.16	-0.19	0.46	2011
NUCKS1	ENST00000367142.4	nuclear casein kinase and cyclin-dependent kinase substrate 1	1692	2	1	1	0	0	0	0	0	1	hsa-miR-140-5p	-0.15	-0.55	0.49	2011
CDK17	ENST00000543119.2	cyclin-dependent kinase 17	475	1	0	0	1	0	0	0	0	0	hsa-miR-140-5p	-0.15	-0.16	0.47	2011
SBF1	ENST00000380817.3	SET binding factor 1	2045	1	0	0	1	0	0	0	0	0	hsa-miR-140-5p	-0.15	-0.15	0.51
CTTNBP2	ENST00000160373.3	cortactin binding protein 2	29	1	0	0	1	0	0	0	0	0	hsa-miR-140-5p	-0.15	-0.15	0.33	2007
ERBB4	ENST00000342788.4	v-erb-b2 avian erythroblastic leukemia viral oncogene homolog 4	27	1	0	1	0	0	0	0	0	1	hsa-miR-140-5p	-0.15	-0.18	0.48	2011
SLC44A2	ENST00000586078.1	solute carrier family 44 (choline transporter), member 2	720	1	1	0	0	0	0	0	0	0	hsa-miR-140-5p	-0.15	-0.35	0.52	2009, 2011
TOP2B	ENST00000542520.1	topoisomerase (DNA) II beta 180kDa	28	2	0	2	0	0	0	0	0	0	hsa-miR-140-5p	-0.15	-0.67	0.74
ATP11A	ENST00000487903.1	ATPase, class VI, type 11A	731	1	0	1	0	1	0	1	0	1	hsa-miR-140-5p	-0.15	-0.21	0.71	2011
LYSMD3	ENST00000509384.1	LysM, putative peptidoglycan-binding, domain containing 3	92	1	1	0	0	0	0	0	0	0	hsa-miR-140-5p	-0.15	-0.42	0.31	2007, 2011
AMER1	ENST00000330258.3	APC membrane recruitment protein 1	11	1	0	1	0	1	0	0	1	1	hsa-miR-140-5p	-0.15	-0.15	0.46	2007, 2009, 2011
HNRNPH3	ENST00000265866.7	heterogeneous nuclear ribonucleoprotein H3 (2H9)	4505	1	0	1	0	0	0	0	0	0	hsa-miR-140-5p	-0.15	-0.34	0.54	2007, 2009, 2011
ZBTB41	ENST00000367405.4	zinc finger and BTB domain containing 41	33	1	1	0	0	0	0	0	0	0	hsa-miR-140-5p	-0.15	-0.16	0.25	2009, 2011
HEY1	ENST00000354724.3	hairy/enhancer-of-split related with YRPW motif 1	33	1	1	0	0	0	0	0	0	0	hsa-miR-140-5p	-0.15	-0.49	0.31	2011
OSBPL6	ENST00000190611.4	oxysterol binding protein-like 6	85	1	0	1	0	0	0	0	0	0	hsa-miR-140-5p	-0.15	-0.2	0.45	2007, 2011
BICC1	ENST00000373886.3	bicaudal C homolog 1 (Drosophila)	165	1	0	1	0	0	0	0	0	0	hsa-miR-140-5p	-0.15	-0.15	0.53
FAM178A	ENST00000238961.4	family with sequence similarity 178, member A	130	1	0	1	0	0	0	0	0	0	hsa-miR-140-5p	-0.14	-0.27	0.59	2007, 2009, 2011
PRPF38A	ENST00000257181.9	pre-mRNA processing factor 38A	892	1	0	1	0	1	0	1	0	0	hsa-miR-140-5p	-0.14	-0.44	0.63
PAX5	ENST00000358127.4	paired box 5	5	2	0	2	0	0	0	0	0	0	hsa-miR-140-5p	-0.14	-0.14	0.74
LDLR	ENST00000558518.1	low density lipoprotein receptor	1462	1	0	1	0	0	0	0	0	0	hsa-miR-140-5p	-0.14	-0.19	0.58	2011
C20orf144	ENST00000375222.3	chromosome 20 open reading frame 144	10	1	0	1	0	0	0	0	0	1	hsa-miR-140-5p	-0.14	-0.31	0.48
PAFAH1B2	ENST00000527958.1	platelet-activating factor acetylhydrolase 1b, catalytic subunit 2 (30kDa)	180	1	1	0	0	0	0	0	0	0	hsa-miR-140-5p	-0.14	-0.43	0.55	2011
SH3D19	ENST00000409598.4	SH3 domain containing 19	245	1	0	1	0	0	0	0	0	1	hsa-miR-140-5p	-0.14	-0.23	0.46
MFHAS1	ENST00000276282.6	malignant fibrous histiocytoma amplified sequence 1	130	1	0	1	0	0	0	0	0	0	hsa-miR-140-5p	-0.14	-0.19	0.49
MGAT1	ENST00000333055.3	mannosyl (alpha-1,3-)-glycoprotein beta-1,2-N-acetylglucosaminyltransferase	831	1	0	1	0	0	0	0	0	2	hsa-miR-140-5p	-0.14	-0.14	0.61	2007, 2009, 2011
DNAH10OS	ENST00000514254.2	dynein, axonemal, heavy chain 10 opposite strand	89	1	0	1	0	0	0	0	0	2	hsa-miR-140-5p	-0.14	-0.14	< 0.1
RALGPS1	ENST00000259351.5	Ral GEF with PH domain and SH3 binding motif 1	34	1	0	1	0	1	0	1	0	2	hsa-miR-140-5p	-0.14	-0.16	0.56	2009, 2011
DCUN1D3	ENST00000324344.4	DCN1, defective in cullin neddylation 1, domain containing 3	53	1	0	1	0	0	0	0	0	0	hsa-miR-140-5p	-0.14	-0.22	0.59	2007, 2009, 2011
BCL9	ENST00000234739.3	B-cell CLL/lymphoma 9	70	1	0	1	0	0	0	0	0	0	hsa-miR-140-5p	-0.13	-0.15	0.59	2007, 2011
FAM46A	ENST00000369754.3	family with sequence similarity 46, member A	899	1	0	0	1	0	0	0	0	0	hsa-miR-140-5p	-0.13	-0.13	0.45	2007, 2009, 2011
ACTR1A	ENST00000487599.1	ARP1 actin-related protein 1 homolog A, centractin alpha (yeast)	190	1	0	0	1	0	0	0	0	0	hsa-miR-140-5p	-0.13	-0.17	0.52	2009
MAPK1	ENST00000215832.6	mitogen-activated protein kinase 1	630	1	1	0	0	0	0	0	0	1	hsa-miR-140-5p	-0.13	-0.31	0.65	2009, 2011
MAPK4	ENST00000592595.1	mitogen-activated protein kinase 4	77	1	0	0	1	0	0	0	0	1	hsa-miR-140-5p	-0.13	-0.14	< 0.1
KIAA0247	ENST00000342745.4	KIAA0247	161	1	0	0	1	0	0	0	0	1	hsa-miR-140-5p	-0.13	-0.13	0.55	2009, 2011
TSPAN17	ENST00000298564.10	tetraspanin 17	849	1	0	1	0	0	0	0	0	0	hsa-miR-140-5p	-0.13	-0.13	ORF
IL1RAPL1	ENST00000378993.1	interleukin 1 receptor accessory protein-like 1	5	1	0	0	1	1	0	1	0	1	hsa-miR-140-5p	-0.13	-0.21	0.36	2007
ANKIB1	ENST00000265742.3	ankyrin repeat and IBR domain containing 1	127	1	0	1	0	0	0	0	0	0	hsa-miR-140-5p	-0.13	-0.13	0.47
KDM5A	ENST00000399788.2	lysine (K)-specific demethylase 5A	118	1	0	0	1	1	0	0	1	1	hsa-miR-140-5p	-0.13	-0.17	0.46
RAD54L2	ENST00000409535.2	RAD54-like 2 (S. cerevisiae)	215	1	1	0	0	0	0	0	0	1	hsa-miR-140-5p	-0.13	-0.13	0.72
PLEKHG3	ENST00000247226.7	pleckstrin homology domain containing, family G (with RhoGef domain) member 3	97	1	0	1	0	0	0	0	0	0	hsa-miR-140-5p	-0.12	-0.21	0.64	2009, 2011
PGAP3	ENST00000579146.1	post-GPI attachment to proteins 3	6	1	0	0	1	0	0	0	0	0	hsa-miR-140-5p	-0.12	-0.12	0.42	2009, 2011
AQP4	ENST00000383168.4	aquaporin 4	10	1	0	0	1	0	0	0	0	3	hsa-miR-140-5p	-0.12	-0.16	0.34
APPBP2	ENST00000083182.3	amyloid beta precursor protein (cytoplasmic tail) binding protein 2	907	1	0	1	0	0	0	0	0	1	hsa-miR-140-5p	-0.12	-0.12	0.49
USP6NL	ENST00000609104.1	USP6 N-terminal like	183	1	0	1	0	0	0	0	0	2	hsa-miR-140-5p	-0.12	-0.21	0.48
CTCF	ENST00000264010.4	CCCTC-binding factor (zinc finger protein)	1037	1	0	1	0	0	0	0	0	1	hsa-miR-140-5p	-0.12	-0.12	0.51	2007, 2009, 2011
RALGPS2	ENST00000367635.3	Ral GEF with PH domain and SH3 binding motif 2	201	1	0	1	0	0	0	0	0	0	hsa-miR-140-5p	-0.12	-0.12	0.64	2011
PANK3	ENST00000239231.6	pantothenate kinase 3	522	1	0	1	0	3	0	3	0	0	hsa-miR-140-5p	-0.12	-0.38	0.59
PRR14L	ENST00000434485.1	proline rich 14-like	39	1	0	1	0	0	0	0	0	0	hsa-miR-140-5p	-0.12	-0.12	0.54	2011
SLC38A2	ENST00000256689.5	solute carrier family 38, member 2	696	1	0	1	0	0	0	0	0	0	hsa-miR-140-5p	-0.12	-0.23	0.53	2007, 2009, 2011
RBM39	ENST00000253363.6	RNA binding motif protein 39	182	1	0	1	0	0	0	0	0	0	hsa-miR-140-5p	-0.12	-0.27	0.55	2007, 2009, 2011
HMGN5	ENST00000358130.2	high mobility group nucleosome binding domain 5	46	1	1	0	0	0	0	0	0	0	hsa-miR-140-5p	-0.12	-0.29	0.19
PBRM1	ENST00000356770.4	polybromo 1	689	1	0	1	0	0	0	0	0	0	hsa-miR-140-5p	-0.12	-0.12	0.53	2009, 2011
CDYL	ENST00000343762.5	chromodomain protein, Y-like	24	1	0	1	0	0	0	0	0	0	hsa-miR-140-5p	-0.12	-0.2	0.52	2009, 2011
SPRY4	ENST00000344120.4	sprouty homolog 4 (Drosophila)	110	1	0	1	0	0	0	0	0	0	hsa-miR-140-5p	-0.12	-0.14	0.55	2007, 2009, 2011
PLOD1	ENST00000196061.4	procollagen-lysine, 2-oxoglutarate 5-dioxygenase 1	5056	1	0	1	0	1	0	1	0	0	hsa-miR-140-5p	-0.12	-0.41	0.66	2007, 2011
FLJ00104	ENST00000446344.1	HCG1980662; Uncharacterized protein	60	1	0	1	0	0	0	0	0	2	hsa-miR-140-5p	-0.11	-0.11	0.6
ADCY6	ENST00000357869.3	adenylate cyclase 6	6	1	0	1	0	0	0	0	0	0	hsa-miR-140-5p	-0.11	-0.11	0.58	2007, 2009, 2011
NPR3	ENST00000265074.8	natriuretic peptide receptor C/guanylate cyclase C (atrionatriuretic peptide receptor C)	517	1	1	0	0	0	0	0	0	1	hsa-miR-140-5p	-0.11	-0.35	0.77	2011
BIRC6	ENST00000421745.2	baculoviral IAP repeat containing 6	555	1	0	1	0	0	0	0	0	0	hsa-miR-140-5p	-0.11	-0.11	0.59	2007, 2009, 2011
SHF	ENST00000560540.1	Src homology 2 domain containing F	112	1	0	0	1	0	0	0	0	0	hsa-miR-140-5p	-0.11	-0.11	ORF
TJP1	ENST00000346128.6	tight junction protein 1	140	1	0	1	0	1	0	0	1	1	hsa-miR-140-5p	-0.11	-0.33	0.55	2007
ZNF710	ENST00000268154.4	zinc finger protein 710	5	1	0	0	1	0	0	0	0	1	hsa-miR-140-5p	-0.11	-0.11	0.35	2007, 2011
TNN	ENST00000239462.4	tenascin N	17	1	0	1	0	0	0	0	0	0	hsa-miR-140-5p	-0.11	-0.4	0.49	2009, 2011
WDR37	ENST00000358220.1	WD repeat domain 37	107	1	0	1	0	2	0	1	1	2	hsa-miR-140-5p	-0.1	-0.28	0.53
SMCR8	ENST00000406438.3	Smith-Magenis syndrome chromosome region, candidate 8	219	1	0	1	0	0	0	0	0	2	hsa-miR-140-5p	-0.1	-0.1	0.45
POMGNT1	ENST00000396420.3	protein O-linked mannose N-acetylglucosaminyltransferase 1 (beta 1,2-)	2123	1	0	1	0	0	0	0	0	1	hsa-miR-140-5p	-0.1	-0.1	ORF
RC3H1	ENST00000367696.2	ring finger and CCCH-type domains 1	165	1	0	0	1	0	0	0	0	1	hsa-miR-140-5p	-0.1	-0.1	0.54	2007, 2009, 2011
ZC3HAV1	ENST00000242351.5	zinc finger CCCH-type, antiviral 1	45	1	0	1	0	1	0	0	1	0	hsa-miR-140-5p	-0.1	-0.1	0.56	2009, 2011
NDST1	ENST00000261797.6	N-deacetylase/N-sulfotransferase (heparan glucosaminyl) 1	13660	1	0	1	0	1	0	1	0	0	hsa-miR-140-5p	-0.1	-0.1	0.56	2009, 2011
GPR107	ENST00000372410.3	G protein-coupled receptor 107	1429	1	0	1	0	0	0	0	0	0	hsa-miR-140-5p	-0.09	-0.11	0.51	2011
CLSTN2	ENST00000458420.3	calsyntenin 2	119	1	0	1	0	1	0	1	0	3	hsa-miR-140-5p	-0.09	-0.16	0.57
UBE2J1	ENST00000435041.2	ubiquitin-conjugating enzyme E2, J1	1318	1	0	1	0	1	0	0	1	2	hsa-miR-140-5p	-0.09	-0.42	0.58
CHRM3	ENST00000255380.4	cholinergic receptor, muscarinic 3	47	1	0	1	0	0	0	0	0	2	hsa-miR-140-5p	-0.09	-0.19	0.45
JHDM1D	ENST00000397560.2	jumonji C domain containing histone demethylase 1 homolog D (S. cerevisiae)	470	1	0	1	0	0	0	0	0	0	hsa-miR-140-5p	-0.09	-0.1	0.5	2009
DAG1	ENST00000515359.2	dystroglycan 1 (dystrophin-associated glycoprotein 1)	241	1	0	1	0	0	0	0	0	1	hsa-miR-140-5p	-0.09	-0.12	0.51	2007, 2011
IGSF3	ENST00000369486.3	immunoglobulin superfamily, member 3	141	1	0	1	0	0	0	0	0	0	hsa-miR-140-5p	-0.09	-0.14	0.53	2007, 2009, 2011
FAM211A	ENST00000409083.3	family with sequence similarity 211, member A	23	1	0	0	1	0	0	0	0	0	hsa-miR-140-5p	-0.09	-0.21	0.56
TP53INP1	ENST00000448464.2	tumor protein p53 inducible nuclear protein 1	39	1	0	1	0	0	0	0	0	0	hsa-miR-140-5p	-0.08	-0.23	0.47	2011
HDAC4	ENST00000345617.3	histone deacetylase 4	48	1	0	1	0	0	0	0	0	0	hsa-miR-140-5p	-0.08	-0.1	0.59	2007, 2009, 2011
CACNA1C	ENST00000399655.1	calcium channel, voltage-dependent, L type, alpha 1C subunit	69	1	0	1	0	0	0	0	0	1	hsa-miR-140-5p	-0.08	-0.12	0.63	2011
PURB	ENST00000395699.2	purine-rich element binding protein B	497	1	0	0	1	0	0	0	0	0	hsa-miR-140-5p	-0.08	-0.18	0.58	2007, 2009, 2011
TM7SF3	ENST00000343028.4	transmembrane 7 superfamily member 3	35	1	1	0	0	0	0	0	0	0	hsa-miR-140-5p	-0.08	-0.42	0.57	2011
FBXL4	ENST00000369244.2	F-box and leucine-rich repeat protein 4	321	1	0	1	0	1	0	1	0	0	hsa-miR-140-5p	-0.08	-0.13	0.45
ZNF74	ENST00000357502.5	zinc finger protein 74	142	1	0	1	0	0	0	0	0	2	hsa-miR-140-5p	-0.08	-0.1	< 0.1
THRA	ENST00000450525.2	thyroid hormone receptor, alpha	547	1	0	0	1	0	0	0	0	0	hsa-miR-140-5p	-0.08	-0.08	0.37
LANCL3	ENST00000378621.3	LanC lantibiotic synthetase component C-like 3 (bacterial)	15	1	1	0	0	1	0	0	1	1	hsa-miR-140-5p	-0.08	-0.25	0.3
EXTL1	ENST00000374280.3	exostosin-like glycosyltransferase 1	35	1	0	0	1	0	0	0	0	0	hsa-miR-140-5p	-0.08	-0.11	0.36	2007, 2009, 2011
FADS1	ENST00000350997.7	fatty acid desaturase 1	1170	1	0	1	0	3	1	2	0	1	hsa-miR-140-5p	-0.07	-0.49	0.52	2007, 2009, 2011
MYH9	ENST00000216181.5	myosin, heavy chain 9, non-muscle	1317	1	0	0	1	0	0	0	0	0	hsa-miR-140-5p	-0.07	-0.09	0.54	2007, 2011
DGKH	ENST00000261491.5	diacylglycerol kinase, eta	46	1	0	1	0	0	0	0	0	3	hsa-miR-140-5p	-0.07	-0.09	0.46
MPP2	ENST00000377184.3	membrane protein, palmitoylated 2 (MAGUK p55 subfamily member 2)	78	1	0	1	0	0	0	0	0	0	hsa-miR-140-5p	-0.07	-0.08	0.59	2009, 2011
SNTB2	ENST00000336278.4	syntrophin, beta 2 (dystrophin-associated protein A1, 59kDa, basic component 2)	254	1	1	0	0	0	0	0	0	0	hsa-miR-140-5p	-0.07	-0.24	0.75	2009, 2011
SMURF1	ENST00000361368.2	SMAD specific E3 ubiquitin protein ligase 1	58	1	0	1	0	0	0	0	0	1	hsa-miR-140-5p	-0.07	-0.28	0.65	2009, 2011
TBC1D22B	ENST00000373491.3	TBC1 domain family, member 22B	127	1	0	1	0	0	0	0	0	2	hsa-miR-140-5p	-0.06	-0.06	0.47	2007, 2009, 2011
RAD1	ENST00000382038.2	RAD1 homolog (S. pombe)	584	1	0	1	0	0	0	0	0	0	hsa-miR-140-5p	-0.06	-0.19	0.46
MID2	ENST00000262843.6	midline 2	194	1	0	1	0	0	0	0	0	0	hsa-miR-140-5p	-0.06	-0.08	0.51	2011
PAK4	ENST00000599386.1	p21 protein (Cdc42/Rac)-activated kinase 4	130	1	0	1	0	0	0	0	0	0	hsa-miR-140-5p	-0.06	-0.06	0.44
NFAT5	ENST00000354436.2	nuclear factor of activated T-cells 5, tonicity-responsive	128	1	0	1	0	1	0	1	0	3	hsa-miR-140-5p	-0.06	-0.12	0.65	2007, 2009, 2011
EHD4	ENST00000220325.4	EH-domain containing 4	515	1	0	1	0	0	0	0	0	1	hsa-miR-140-5p	-0.06	-0.23	0.45
KIAA1199	ENST00000220244.3	KIAA1199	660	1	0	1	0	0	0	0	0	0	hsa-miR-140-5p	-0.06	-0.06	0.53	2007, 2009, 2011
CUL3	ENST00000264414.4	cullin 3	1476	1	1	0	0	0	0	0	0	1	hsa-miR-140-5p	-0.06	-0.39	0.72	2007, 2009, 2011
CREB1	ENST00000432329.2	cAMP responsive element binding protein 1	295	1	0	1	0	0	0	0	0	2	hsa-miR-140-5p	-0.06	-0.18	0.53	2011
STRN	ENST00000263918.4	striatin, calmodulin binding protein	476	1	0	1	0	0	0	0	0	1	hsa-miR-140-5p	-0.06	-0.09	0.54	2011
ZNF652	ENST00000362063.2	zinc finger protein 652	33	1	0	1	0	1	0	1	0	0	hsa-miR-140-5p	-0.05	-0.28	0.63	2011
CYTH2	ENST00000427476.1	cytohesin 2	383	1	0	1	0	0	0	0	0	0	hsa-miR-140-5p	-0.05	-0.32	0.58	2011
CRTC3	ENST00000420329.2	CREB regulated transcription coactivator 3	612	1	0	1	0	0	0	0	0	0	hsa-miR-140-5p	-0.05	-0.05	0.52	2009, 2011
GLUL	ENST00000331872.6	glutamate-ammonia ligase	1073	1	0	1	0	1	0	0	1	2	hsa-miR-140-5p	-0.05	-0.26	0.66	2009, 2011
CISD1	ENST00000333926.5	CDGSH iron sulfur domain 1	367	1	1	0	0	0	0	0	0	0	hsa-miR-140-5p	-0.05	-0.3	0.29
ATG14	ENST00000247178.5	autophagy related 14	25	1	0	1	0	0	0	0	0	0	hsa-miR-140-5p	-0.05	-0.25	0.59	2009, 2011
GLIPR1	ENST00000266659.3	GLI pathogenesis-related 1	623	1	0	0	1	0	0	0	0	1	hsa-miR-140-5p	-0.04	-0.17	< 0.1
FRAS1	ENST00000264895.6	Fraser syndrome 1	709	1	0	1	0	0	0	0	0	0	hsa-miR-140-5p	-0.04	-0.04	0.47	2007
ATF6	ENST00000367942.3	activating transcription factor 6	382	1	0	1	0	0	0	0	0	1	hsa-miR-140-5p	-0.04	-0.26	0.45
SMAD2	ENST00000262160.6	SMAD family member 2	1196	1	0	1	0	3	0	2	1	0	hsa-miR-140-5p	-0.04	-0.28	0.54
PAX6	ENST00000419022.1	paired box 6	191	1	1	0	0	0	0	0	0	1	hsa-miR-140-5p	-0.04	-0.19	0.43	2011
POLR3H	ENST00000396504.2	polymerase (RNA) III (DNA directed) polypeptide H (22.9kD)	216	1	0	1	0	0	0	0	0	1	hsa-miR-140-5p	-0.04	-0.04	< 0.1	2007
SBNO1	ENST00000420886.2	strawberry notch homolog 1 (Drosophila)	87	1	0	1	0	1	0	1	0	0	hsa-miR-140-5p	-0.04	-0.24	0.75	2011
IKZF3	ENST00000346872.3	IKAROS family zinc finger 3 (Aiolos)	7	1	0	1	0	1	0	0	1	2	hsa-miR-140-5p	-0.04	-0.12	0.52
NIPA1	ENST00000337435.4	non imprinted in Prader-Willi/Angelman syndrome 1	805	1	1	0	0	0	0	0	0	0	hsa-miR-140-5p	-0.03	-0.2	0.29
IGF1R	ENST00000268035.6	insulin-like growth factor 1 receptor	561	1	0	1	0	1	0	1	0	0	hsa-miR-140-5p	-0.03	-0.04	0.44	2007, 2009, 2011
FBN2	ENST00000262464.4	fibrillin 2	167	1	0	1	0	0	0	0	0	0	hsa-miR-140-5p	-0.03	-0.03	0.48	2007, 2011
CLIC2	ENST00000369449.2	chloride intracellular channel 2	30	1	0	1	0	0	0	0	0	0	hsa-miR-140-5p	-0.03	-0.18	0.45	2009, 2011
TFCP2	ENST00000257915.5	transcription factor CP2	1274	1	0	1	0	0	0	0	0	0	hsa-miR-140-5p	-0.03	-0.24	0.44
IPPK	ENST00000287996.3	inositol 1,3,4,5,6-pentakisphosphate 2-kinase	211	1	0	1	0	0	0	0	0	1	hsa-miR-140-5p	-0.03	-0.22	0.57	2011
RPS6KA3	ENST00000379565.3	ribosomal protein S6 kinase, 90kDa, polypeptide 3	769	1	0	1	0	0	0	0	0	1	hsa-miR-140-5p	-0.03	-0.17	0.59	2007, 2009, 2011
ZNF639	ENST00000326361.3	zinc finger protein 639	614	1	0	1	0	0	0	0	0	0	hsa-miR-140-5p	-0.02	-0.23	0.45
S1PR1	ENST00000305352.6	sphingosine-1-phosphate receptor 1	251	1	0	1	0	0	0	0	0	0	hsa-miR-140-5p	-0.02	-0.21	0.53
SENP5	ENST00000323460.5	SUMO1/sentrin specific peptidase 5	125	1	0	1	0	0	0	0	0	1	hsa-miR-140-5p	-0.02	-0.2	0.45
KIAA0753	ENST00000361413.3	KIAA0753	133	1	0	1	0	0	0	0	0	0	hsa-miR-140-5p	-0.02	-0.21	0.46
SLC29A4	ENST00000396872.3	solute carrier family 29 (equilibrative nucleoside transporter), member 4	61	1	0	1	0	0	0	0	0	0	hsa-miR-140-5p	-0.01	-0.18	0.45
METTL8	ENST00000375258.4	methyltransferase like 8	124	1	0	1	0	0	0	0	0	3	hsa-miR-140-5p	-0.01	-0.16	0.57	2009, 2011
PSMF1	ENST00000335877.6	proteasome (prosome, macropain) inhibitor subunit 1 (PI31)	2709	1	1	0	0	1	1	0	0	1	hsa-miR-140-5p	-0.01	-0.64	0.39	2011
NUFIP2	ENST00000225388.4	nuclear fragile X mental retardation protein interacting protein 2	440	1	0	1	0	0	0	0	0	1	hsa-miR-140-5p	-0.01	-0.07	0.55	2009, 2011
MED28	ENST00000237380.7	mediator complex subunit 28	1483	1	0	1	0	2	0	1	1	1	hsa-miR-140-5p	-0.01	-0.54	0.56
SOCS7	ENST00000577233.1	suppressor of cytokine signaling 7	15	1	0	1	0	0	0	0	0	0	hsa-miR-140-5p	-0.01	-0.07	0.5	2011
CALCOCO2	ENST00000258947.3	calcium binding and coiled-coil domain 2	1160	1	0	1	0	0	0	0	0	3	hsa-miR-140-5p	-0.01	-0.21	0.58
UBE2I	ENST00000355803.4	ubiquitin-conjugating enzyme E2I	291	1	0	1	0	0	0	0	0	0	hsa-miR-140-5p	0	-0.3	0.6
PXMP4	ENST00000344022.3	peroxisomal membrane protein 4, 24kDa	158	1	0	1	0	0	0	0	0	2	hsa-miR-140-5p	0	-0.27	0.52
TMEM120B	ENST00000449592.2	transmembrane protein 120B	60	1	0	1	0	0	0	0	0	0	hsa-miR-140-5p	0	-0.02	ORF
CHIC2	ENST00000263921.3	cysteine-rich hydrophobic domain 2	2509	1	0	0	1	0	0	0	0	0	hsa-miR-140-5p	0	-0.29	0.58
FNDC5	ENST00000496770.1	fibronectin type III domain containing 5	5	1	0	1	0	0	0	0	0	2	hsa-miR-140-5p	0	-0.48	0.55	2009, 2011
ZBTB20	ENST00000462705.1	zinc finger and BTB domain containing 20	5	1	1	0	0	1	0	0	1	3	hsa-miR-140-5p	0	-0.22	0.76
WNT1	ENST00000293549.3	wingless-type MMTV integration site family, member 1	5	1	0	1	0	0	0	0	0	0	hsa-miR-140-5p	0	-0.22	0.47	2007, 2011
TRIM44	ENST00000299413.5	tripartite motif containing 44	4203	1	0	1	0	1	0	1	0	1	hsa-miR-140-5p	0	-0.23	0.63
SERPINC1	ENST00000367698.3	serpin peptidase inhibitor, clade C (antithrombin), member 1	792	1	0	1	0	0	0	0	0	0	hsa-miR-140-5p	0	-0.3	0.61
SAP30	ENST00000296504.3	Sin3A-associated protein, 30kDa	43	1	0	1	0	0	0	0	0	0	hsa-miR-140-5p	0	-0.16	0.43
